# Supplementary material for: Discerning dangerous gain of function: most gain of function (GoF) research does not involve infectious microbes
Source: Front Bioeng Biotechnol. 2026 Jun 19;14:1818657. doi: 10.3389/fbioe.2026.1818657 (PMC13327987; doi:10.3389/fbioe.2026.1818657)
Supplement: Supplementary file 1 [file Table2.xlsx]

## Sheet: microbial_and_microbial_with_hu
entry_header	DOI	PMCID	PMID	title	DGoF Y/N	authors	year	abstract	abstract_length	SciSpaCy_Organisms	SciSpaCy_Diseases	EasyNER_Species	human_reference	human_reference_count	microbe_reference	microbe_reference_count	model_reference	model_reference_count	Policy, Commentary, Review (not experimental)	policy_reference_count	Josh Secondary Review (Y or N)	AMR (Y or N)	pathogen_studied	Group	Genus	paper_final_call	prelim_final
606	10.1159/000218205.	PMC2867253	19494570	Structural and Dynamic Features of Acinetobacter baumannii OXA-66 Î²-Lactamase Explain Its Stability and Evolution of Novel Variants.	Y	Klamer ZL(1), June CM(2), Wawrzak Z(3), Taracila MA(4), Grey JA(1), Benn AMI(1), Russell CP(2), Bonomo RA(5), Powers RA(6), Leonard DA(7), Szarecka A(8).	2024	OXA-66 is a member of the OXA-51 subfamily of class D Î²-lactamases native to the Acinetobacter genus that includes Acinetobacter baumannii, one of the ESKAPE pathogens and a major cause of drug-resistant nosocomial infections. Although both wild type OXA-66 and OXA-51 have low catalytic activity, they are ubiquitous in the Acinetobacter genomes. OXA-51 is also remarkably thermostable. In additio…	288	NA	NA	acinetobacter; acinetobacter baumannii	NA	0	infections; pathogens	2	NA	0	NA	0	Y	Y	Acinetobacter baumannii	Bacteria	Streptococcus	N	Y
				Distinct roles of Candida albicans drug resistance transcription factors TAC1, MRR1, and UPC2 in virulence.	Y (engineered)	Lohberger A(1), Coste AT, Sanglard D.	2014	Azoles are widely used in antifungal therapy in medicine. Resistance to azoles can occur in Candida albicans principally by overexpression of multidrug transporter gene CDR1, CDR2, or MDR1 or by overexpression of ERG11, which encodes the azole target. The expression of these genes is controlled by the transcription factors (TFs) TAC1 (involved in the control of CDR1 and CDR2), MRR1 (involved in t…	347	NA	NA	candida albicans	kidney	1	fungal; infection	2			NA	0	Y	Y	Candida albicans	Bacteria	Staphylococcus	N	Y
246	10.1006/jmbi.2000.4317.	NA	11152618	Proteomic analysis of Mrr1p- and Tac1p-associated differential protein expression in azole-resistant clinical isolates of Candida albicans.	Y	Hoehamer CF(1), Cummings ED, Hilliard GM, MorschhÃ¤user J, Rogers PD.	2009	Azole resistance in Candida albicans is frequently caused by the overexpression of multi-drug efflux pump genes MDR1, CDR1, and CDR2 due to gain-of-function mutations in the zinc cluster transcription factors Mrr1p and Tac1p. In this study, we performed a comparative proteomic analysis to identify proteins whose expression level is influenced by these transcription factors. Both 2-DE and PMF were…	236	C. albicans isolates	NA	c. albicans; candida albicans	NA	0	NA	0	NA	0	NA	0	Y	Y	Candida albicans	NA	NA	N	Y
248	10.1128/EC.00215-12.	PMC3485914	22923048	SAGA/ADA complex subunit Ada2 is required for Cap1- but not Mrr1-mediated upregulation of the Candida albicans multidrug efflux pump MDR1.	Y	RamÃ­rez-Zavala B(1), Mogavero S(2), SchÃ¶ller E(1), Sasse C(1), Rogers PD(3), MorschhÃ¤user J(4).	2014	Overexpression of the multidrug efflux pump MDR1 is one mechanism by which the pathogenic yeast Candida albicans develops resistance to the antifungal drug fluconazole. The constitutive upregulation of MDR1 in fluconazole-resistant, clinical C. albicans isolates is caused by gain-of-function mutations in the zinc cluster transcription factor Mrr1. It has been suggested that Mrr1 activates MDR1 tr…	216	C. albicans isolates	NA	c. albicans; candida albicans; yeast	NA	0	pathogenic yeast	1	yeast	1	NA	0	Y	Y	Candida albicans	NA	NA	N	Y
255	10.1002/ajmg.a.36218.	NA	24259409	Regulation of efflux pump expression and drug resistance by the transcription factors Mrr1, Upc2, and Cap1 in Candida albicans.	Y	Schubert S(1), Barker KS, Znaidi S, Schneider S, Dierolf F, Dunkel N, AÃ¯d M, Boucher G, Rogers PD, Raymond M, MorschhÃ¤user J.	2011	Constitutive overexpression of the Mdr1 efflux pump is an important mechanism of acquired drug resistance in the yeast Candida albicans. The zinc cluster transcription factor Mrr1 is a central regulator of MDR1 expression, but other transcription factors have also been implicated in MDR1 regulation. To better understand how MDR1-mediated drug resistance is achieved in this fungal pathogen, we stu…	239	NA	NA	candida albicans; yeast	NA	0	fungal; pathogen	2	yeast	1	NA	0	Y	Y	Candida albicans	NA	NA	N	Y
358	10.1189/jlb.0213109.	PMC3800061	23794710	Relative contributions of the Candida albicans ABC transporters Cdr1p and Cdr2p to clinical azole resistance.	Y	Tsao S(1), Rahkhoodaee F, Raymond M.	2009	Candida albicans frequently develops resistance to treatment with azole drugs due to the acquisition of gain-of-function mutations in the transcription factor Tac1p. Tac1p hyperactivation in azole-resistant isolates results in the constitutive overexpression of several genes, including CDR1 and CDR2, which encode two homologous transporters of the ATP-binding cassette family. Functional studies o…	257	NA	NA	candida albicans; saccharomyces cere; yeast	NA	0	NA	0	yeast; saccharomyces cerevisiae	2	NA	0	Y	Y	Candida albicans	NA	NA	N	Y
317	10.1073/pnas.97.21.11427.	PMC17216	11027343	Modes and modulations of antibiotic resistance gene expression.	Y	Depardieu F(1), Podglajen I, Leclercq R, Collatz E, Courvalin P.	2007	Since antibiotic resistance usually affords a gain of function, there is an associated biological cost resulting in a loss of fitness of the bacterial host. Considering that antibiotic resistance is most often only transiently advantageous to bacteria, an efficient and elegant way for them to escape the lethal action of drugs is the alteration of resistance gene expression. It appears that expres…	185	NA	NA	NA	NA	0	bacterial; bacteria	2	NA	0	Y	0	Y	Y	NA	NA	NA	N	Y
564	10.1111/j.1365-2958.1993.tb01099.x.	NA	8437521	Ever-Adapting RND Efflux Pumps in Gram-Negative Multidrug-Resistant Pathogens: A Race against Time.	Y	Zwama M(1), Nishino K(1)(2).	2021	The rise in multidrug resistance (MDR) is one of the greatest threats to human health worldwide. MDR in bacterial pathogens is a major challenge in healthcare, as bacterial infections are becoming untreatable by commercially available antibiotics. One of the main causes of MDR is the over-expression of intrinsic and acquired multidrug efflux pumps, belonging to the resistance-nodulation-division …	213	human health	NA	human	NA	0	bacterial; escherichia coli; infections; pathogens	4	human	1	Y	0	Y	Y	NA	NA	NA	N	Y
371	10.1387/ijdb.130176mm.	NA	24166434	Mutations in transcription factor Mrr2p contribute to fluconazole resistance in clinical isolates of Candida albicans.	Y	Wang Y(1), Liu JY(2), Shi C(1), Li WJ(1), Zhao Y(1), Yan L(3), Xiang MJ(4).	2015	The Candida albicans zinc cluster proteins are a family of transcription factors (TFs) that play essential roles in the development of antifungal drug resistance. Gain-of-function mutations in several TFs, such as Tac1p, Mrr1p and Upc2p, have been previously well documented in azole-resistant clinical C. albicans isolates. Mrr2p (multidrug resistance regulator 2) is a novel TF controlling express…	271	NA	NA	c. albicans; candida albicans	NA	0	NA	0	NA	0	NA	0	Y	Y	Candida albicans	NA	NA	N	Y
475	10.1128/AAC.03065-14.	PMC4135829	24936593	An acquired mechanism of antifungal drug resistance simultaneously enables Candida albicans to escape from intrinsic host defenses.	Y	Hampe IAI(1), Friedman J(2), Edgerton M(2), MorschhÃ¤user J(1).	2017	The opportunistic fungal pathogen Candida albicans frequently produces genetically altered variants to adapt to environmental changes and new host niches in the course of its life-long association with the human host. Gain-of-function mutations in zinc cluster transcription factors, which result in the constitutive upregulation of their target genes, are a common cause of acquired resistance to t…	307	human	NA	candida albicans; human	NA	0	microbes; fungal; fungus; pathogen	4	human	1	NA	0	Y	Y	Candida albicans	NA	NA	N	Y
				Candida albicans Swi/Snf and Mediator Complexes Differentially Regulate Mrr1-Induced MDR1 Expression and Fluconazole Resistance.	Y	Liu Z(1), Myers LC(2)(1).	2017	Comment in https://doi.org/10.1128/AAC.01342-17. Long-term azole treatment of patients with chronic Candida albicans infections can lead to drug resistance. Gain-of-function (GOF) mutations in the transcription factor Mrr1 and the consequent transcriptional activation of MDR1, a drug efflux coding gene, is a common pathway by which this human fungal pathogen acquires fluconazole resistance. This …	267	human fungal; patients	chronic Candida albicans; https://doi.org/10.1128/AAC.01342-	candida albicans; human	chromatin remodeling; chromatin; histone	3	fungal; infections; pathogen; pathogens	4			NA	0	Y	Y	Candida albicans	NA	NA	N	Y
				Fluconazole resistance and CDR1 expression in Candida albicans mediated by the hyperactive Tac1-5 transcriptional activator requires Tlo proteins.	Y	Lim WJ(1), Lee B(2), Farrington Z(2), Abu Alhaija AA(1), Fleming AB(2), Sullivan DJ(1), Moran GP(1).	2025	Candida albicans is an opportunistic fungal pathogen associated with superficial and systemic infections in humans. Azole antifungal resistance in C. albicans is of clinical concern, and both oral and systemic Candida infections can be difficult to treat due to the lack of alternative antifungal drugs. Expression of a hyperactive form of the transcription factor Tac1 is a major contributor to azo…	309	C. albicans; C. albicans isolates; humans	superficial	c. albicans; candida; candida albicans; humans	homozygous	1	fungal; infections; pathogen	3			NA	0	Y	Y	Candida albicans	NA	NA	N	Y
				Mutations in the multi-drug resistance regulator MRR1, followed by loss of heterozygosity, are the main cause of MDR1 overexpression in fluconazole-resistant Candida albicans strains.	Y	Dunkel N(1), Blass J, Rogers PD, MorschhÃ¤user J.	2008	Overexpression of the MDR1 gene, encoding a multi-drug efflux pump of the major facilitator superfamily, is a major cause of resistance to the widely used antifungal agent fluconazole and other toxic substances in the fungal pathogen Candida albicans. We found that all tested clinical and in vitro generated C. albicans strains that had become fluconazole-resistant by constitutive MDR1 upregulatio…	260	C. albicans strains	NA	c. albicans; candida albicans	homozygous	1	fungal; pathogen	2			NA	0	Y	Y	Candida albicans	NA	NA	N	Y
				An A643T mutation in the transcription factor Upc2p causes constitutive ERG11 upregulation and increased fluconazole resistance in Candida albicans.	Y	Heilmann CJ(1), Schneider S, Barker KS, Rogers PD, MorschhÃ¤user J.	2010	The zinc cluster transcription factor Upc2p mediates upregulation of ergosterol biosynthesis genes in response to ergosterol depletion in the fungal pathogen Candida albicans. One mechanism of acquired resistance to the antifungal drug fluconazole, which inhibits ergosterol biosynthesis, is constitutively increased expression of the ERG11 gene encoding the drug target enzyme. A G648D mutation in …	257	NA	NA	candida albicans	homozygous	1	fungal; pathogen	2			NA	0	Y	Y	Candida albicans	NA	NA	N	Y
307	10.1159/000185545.	NA	19088443	Candida glabrata: Multidrug Resistance and Increased Virulence in a Major Opportunistic Fungal Pathogen.	Y	Pfaller MA(1)(2), Castanheira M(2), Lockhart SR(3), Jones RN(1).	2012	C. glabrata is widely acknowledged to be an important and potentially antifungal resistant cause of hematogenously disseminated candidiasis (HDC). In the United States (US) both the frequency of C. glabrata as a cause of HDC and in vitro resistance to fluconazole has increased steadily since 1992. Although this species is generally considered to be less virulent than C. albicans, recent findings …	156	C.	HDC	c. albicans; c. glabrata	NA	0	NA	0	NA	0	Y (Gene reviewed)	0	Y	Y	Candida glabrata	NA	NA	N	Y
				Exploration of novel mechanisms of azole resistance in Candida auris.	Y (selected)	Li J(1)(2), Brandalise D(1), Coste AT(1), Sanglard D(1), Lamoth F(1)(2).	2024	Candida auris is a pathogenic yeast of particular concern because of its ability to cause nosocomial outbreaks of invasive candidiasis (IC) and to develop resistance to all current antifungal drug classes. Most C. auris clinical isolates are resistant to fluconazole, an azole drug that is used for the treatment of IC. Azole resistance may arise from diverse mechanisms, such as mutations of the ta…	298	C. auris	NA	c. auris; candida auris	mitochondrial	1	pathogenic yeast	1			NA	0	Y	Y	Candida auris	NA	NA	N	Y
630	10.1006/fgbi.1997.0968.	NA	9126617	A Zinc Cluster Transcription Factor Contributes to the Intrinsic Fluconazole Resistance of Candida auris.	Y	Mayr EM(#)(1), RamÃ­rez-Zavala B(#)(1), KrÃ¼ger I(1), MorschhÃ¤user J(2).	2020	The recently emerged pathogenic yeast Candida auris is a major concern for human health, because it is easily transmissible, difficult to eradicate from hospitals, and highly drug resistant. Most C. auris isolates are resistant to the widely used antifungal drug fluconazole due to mutations in the target enzyme Erg11 and high activity of efflux pumps, such as Cdr1. In the well-studied, distantly …	371	C. auris isolates; human	yeast Candida auris	c. auris; candida albicans; candida auris; human; yeast	NA	0	pathogenic yeast; infections	2	human; yeast	2	NA	0	Y	Y	Candida auris	NA	NA	N	Y
282	10.1016/j.brainres.2016.04.062.	NA	27134035	Gain-of-function mutations in the transcription factor MRR1 are responsible for overexpression of the MDR1 efflux pump in fluconazole-resistant Candida dubliniensis strains.	Y	Schubert S(1), Rogers PD, MorschhÃ¤user J.	2008	Candida dubliniensis, a yeast that is closely related to Candida albicans, can rapidly develop resistance to the commonly used antifungal agent fluconazole in vitro and in vivo during antimycotic therapy. Fluconazole resistance in C. dubliniensis is usually caused by constitutive overexpression of the MDR1 gene, which encodes a multidrug efflux pump of the major facilitator superfamily. The zinc …	285	C. albicans	NA	c. albicans; c. dubliniensis; candida albicans; candida dubliniensis; yeast	NA	0	fungal; pathogens	2	human; yeast	2	NA	0	Y	Y	Candida dubliniensis	NA	NA	N	Y
263	10.4161/psb.3.7.5602.	PMC2634428	19704484	Gain of function mutations in CgPDR1 of Candida glabrata not only mediate antifungal resistance but also enhance virulence.	Y	Ferrari S(1), Ischer F, Calabrese D, Posteraro B, Sanguinetti M, Fadda G, Rohde B, Bauser C, Bader O, Sanglard D.	2009	CgPdr1p is a Candida glabrata Zn(2)-Cys(6) transcription factor involved in the regulation of the ABC-transporter genes CgCDR1, CgCDR2, and CgSNQ2, which are mediators of azole resistance. Single-point mutations in CgPDR1 are known to increase the expression of at least CgCDR1 and CgCDR2 and thus to contribute to azole resistance of clinical isolates. In this study, we investigated the incidence …	298	CgCDR2	NA	candida glabrata	NA	0	NA	0	mice; mouse	2	NA	0	Y	Y	Candida glabrata	NA	NA	N	Y
322	10.1128/AEM.68.2.691-698.2002.	PMC126670	11823208	Mutations in the CgPDR1 and CgERG11 genes in azole-resistant Candida glabrata clinical isolates from Slovakia.	Y	Berila N(1), Borecka S, Dzugasova V, Bojnansky J, Subik J.	2009	Candida glabrata is an important human pathogen that is naturally less susceptible to antimycotics compared with Candida albicans. Ten unmatched C. glabrata clinical isolates were selected from a collection of isolates exhibiting decreased susceptibilities to azole antifungals. Overexpression of the CgPDR1 gene, encoding the main multidrug resistance transcription factor, and its target genes CgC…	203	C. glabrata; human	NA	c. glabrata; candida albicans; candida glabrata; human	NA	0	pathogen	1	human	1	NA	0	Y	Y	Candida glabrata	NA	NA	N	Y
398	10.1074/jbc.M111.264044.	PMC3207434	21873428	Leveraging synthetic genetic array screening to identify therapeutic targets and inhibitors for combatting azole resistance in Candida glabrata.	Y	Williams CC(1), Usher J(1).	2025	Fungal infections affect over 6.55 million individuals annually, with Candida glabrata (recently reclassified as Nakaseomyces glabratus) being the second most common cause of invasive candidiasis and candidemia, conditions that carry a high mortality rate of approximately 63.6%. C. glabrata exhibits significant genomic plasticity, enabling rapid adaptation to antifungal treatments. This ability i…	365	C.	NA	c. glabrata; candida glabrata; nakaseomyces glabratus	NA	0	fungal; infections	2	NA	0	NA	0	Y	Y	Candida glabrata	NA	NA	N	Y
481	10.4137/ebo.s705.	PMC2614204	19204815	Disclosing azole resistance mechanisms in resistant Candida glabrata strains encoding wild-type or gain-of-function CgPDR1 alleles through comparative genomics and transcriptomics.	Y	Salazar SB(1)(2), Pinheiro MJF(1)(2), Sotti-Novais D(1)(2), Soares AR(3), Lopes MM(4), Ferreira T(5), Rodrigues V(6), Fernandes F(1)(2), Mira NP(1)(2).	2022	The pathogenic yeast Candida glabrata is intrinsically resilient to azoles and rapidly acquires resistance to these antifungals, in vitro and in vivo. In most cases azole-resistant C. glabrata clinical strains encode hyperactive CgPdr1 variants, however, resistant strains encoding wild-type CgPDR1 alleles have also been isolated, although remaining to be disclosed the underlying resistance mechan…	290	azole-resistant C.	NA	c. glab; c. glabrata; candida glabrata; yeast	NA	0	pathogenic yeast	1	yeast	1	NA	0	Y	Y	Candida glabrata	NA	NA	N	Y
609	10.1016/s0888-7543(03)00029-6.	NA	12676560	Azole resistance in Candida glabrata clinical isolates from global surveillance is associated with efflux overexpression.	Y	Castanheira M(1), Deshpande LM(2), Davis AP(2), Carvalhaes CG(2), Pfaller MA(2).	2022	OBJECTIVES: We evaluated the azole resistance mechanisms and epidemiology of fluconazole-resistant Candida glabrata from a global survey. METHODS: A total of 2992 Candida spp. isolates collected during 2018-2019 were susceptibility tested by the broth microdilution reference method following CLSI guidelines. Fluconazole-resistant C. glabrata isolates were submitted to whole genome sequencing and …	637	NA	fluconazole-resistant Candida	c. glabrata; candida glabrata; candida spp	NA	0	infections	1	NA	0	NA	0	Y	Y	Candida glabrata	NA	NA	N	Y
				Milbemycins: more than efflux inhibitors for fungal pathogens.	Y	Silva LV(1), Sanguinetti M, Vandeputte P, Torelli R, Rochat B, Sanglard D.	2013	Existing antifungal agents are still confronted to activities limited to specific fungal species and to the development of resistance. Several improvements are possible either by tackling and overcoming resistance or exacerbating the activity of existing antifungal agents. In Candida glabrata, azole resistance is almost exclusively mediated by ABC transporters (including C. glabrata CDR1 [CgCDR1]…	357	C. glabrata CDR1; CgCDR2	NA	c. glabrata; candida glabrata	mitochondrial	1	fungal; infection; infections	3			NA	0	Y	Y	Candida glabrata	NA	NA	N	Y
				Regulation of the CgPdr1 transcription factor from the pathogen Candida glabrata.	Y	Paul S(1), Schmidt JA, Moye-Rowley WS.	2011	Candida glabrata is an opportunistic human pathogen that is increasingly associated with candidemia, owing in part to the intrinsic and acquired high tolerance the organism exhibits for the important clinical antifungal drug fluconazole. This elevated fluconazole resistance often develops through gain-of-function mutations in the zinc cluster-containing transcriptional regulator C. glabrata Pdr1 …	260	C. glabrata Pdr1; human	NA	c. glabrata; candida glabrata; human	mitochondrial	1	pathogen	1			NA	0	Y	Y	Candida glabrata	NA	NA	N	Y
521	NA	PMC2737237	19771234	Balancing Positive and Negative Selection: In Vivo Evolution of Candida lusitaniae MRR1.	Y	Demers EG(1), Stajich JE(2), Ashare A(3), Occhipinti P(1), Hogan DA(4).	2021	The evolution of pathogens in response to selective pressures present during chronic infections can influence their persistence and virulence and the outcomes of antimicrobial therapy. Because subpopulations within an infection can be spatially separated and the host environment can fluctuate, an appreciation of the pathways under selection may be most easily revealed through the analysis of nume…	370	NA	NA	clavispora	NA	0	bacterial; infections; infection; pathogens; pathogen	5	NA	0	NA	0	Y	Y	Candida lusitaniae	NA	NA	N	Y
598	10.1128/mBio.01013-15.	PMC4542197	26286690	Participation of the ABC Transporter CDR1 in Azole Resistance of Candida lusitaniae.	Y	Borgeat V(1), Brandalise D(1), Grenouillet F(2)(3), Sanglard D(1).	2021	Candida lusitaniae is an opportunistic pathogen in humans that causes infrequent but difficult-to-treat diseases. Antifungal drugs are used in the clinic to treat C. lusitaniae infections, however, this fungus can rapidly acquire antifungal resistance to all known antifungal drugs (multidrug resistance). C. lusitaniae acquires azole resistance by gain-of-function (GOF) mutations in the transcript…	288	C. lusitaniae; humans	NA	c. lusitaniae; candida lusitaniae; humans	NA	0	fungus; fungal; infections; pathogen	4	NA	0	NA	0	Y	Y	Candida lusitaniae	NA	NA	N	Y
440	10.1111/j.1365-2796.2007.01915.x.	NA	18266662	Clinical azole cross-resistance in Candida parapsilosis is related to a novel MRR1 gain-of-function mutation.	Y	Branco J(1), Ryan AP(2), Pinto E Silva A(1), Butler G(2), Miranda IM(3), Rodrigues AG(1).	2022	OBJECTIVES: Hereby, we describe the molecular mechanisms underlying the acquisition of azole resistance by a Candida parapsilosis isolate following fluconazole treatment due to candiduria. METHODS: A set of three consecutive C.Â parapsilosis isolates were recovered from the urine samples of a patient with candiduria. Whole-genome sequencing and antifungal susceptibility assays were performed. The…	274	C.; patient	CPAR2_304370	c. parapsilosis; candida parapsilosis	NA	0	NA	0	NA	0	NA	0	Y	Y	Candida parapsilosis	NA	NA	N	Y
628	10.4161/chan.2.6.6874.	PMC2688072	18797191	Determinants of fluconazole resistance and the efficacy of fluconazole and milbemycin oxim combination against Candida parapsilosis clinical isolates from Brazil and Turkey.	Y	Daneshnia F(1)(2), HilmioÄŸlu Polat S(3), Ilkit M(4), Shor E(1)(5), de Almeida JÃºnior JN(6)(7), Favarello LM(8), Colombo AL(8), Arastehfar A(1), Perlin DS(1)(5)(9).	2022	Fluconazole-resistant Candida parapsilosis (FLZR-CP) outbreaks are a growing public health concern and have been reported in numerous countries. Patients infected with FLZR-CP isolates show fluconazole therapeutic failure and have a significantly increased mortality rate. Because fluconazole is the most widely used antifungal agent in most regions with outbreaks, it is paramount to restore its an…	469	Patients	NA	candida parapsilosis; canine; patients	NA	0	fungal	1	NA	0	NA	0	Y	Y	Candida parapsilosis	NA	NA	N	Y
617	10.1034/j.1399-0004.2002.620404.x.	NA	12372053	Coordinated regulation of Mdr1- and Cdr1-mediated protection from antifungals by the Mrr1 transcription factor in emerging Candida spp.	Y	Rajesh-Khanna D-S(1), PiÃ±a PÃ¡ez CG(2), He S(3), Dolan EG(1), Mirpuri KS(1), Stajich JE(2), Hogan DA(1).	2025	Update of bioRxiv. 2025 May 05:2025.05.04.652153. doi: 10.1101/2025.05.04.652153. Infections caused by the emerging pathogenic yeast Clavispora (Candida) lusitaniae can be difficult to manage due to multi-drug resistance. Resistance to the frontline antifungal fluconazole (FLZ) in Candida spp. is commonly acquired through gain-of-function (GOF) mutations in the gene encoding the transcription fac…	415	NA	NA	candida; clavispora; lusitaniae	NA	0	pathogenic yeast; fungal; infections; pathogens; pathogen	5	yeast	1	NA	0	Y	Y	Candida spp.	NA	NA	N	Y
				Monitoring Antifungal Resistance in a Global Collection of Invasive Yeasts and Molds: Application of CLSI Epidemiological Cutoff Values and Whole-Genome Sequencing Analysis for Detection of Azole Resistance in Candida albicans.	Y	Castanheira M(1), Deshpande LM(2), Davis AP(2), Rhomberg PR(2), Pfaller MA(2)(3).	2017	The activity of 7 antifungal agents against 3,557 invasive yeasts and molds collected in 29 countries worldwide in 2014 and 2015 was evaluated. Epidemiological cutoff values (ECVs) published in the Clinical and Laboratory Standards Institute (CLSI) M59 document were applied for species with no clinical breakpoints. Echinocandin susceptibility rates were 95.9% to 100.0% for the 5 most common Candi…	303	NA	ECVs	candida; candida parapsilosis	heterozygous; homozygous	2	cryptococcus; fungal	2			NA	0		Y	Candida spp.	NA	NA	N	Y
502	10.1104/pp.111.188573.	PMC3271780	22114095	Mutations across Diverse Domains of CjXDR1 Lead to Multidrug Resistance in Clarireedia jacksonii.	N (Gene changed from Y)	Zhang H(1)(2), Jin P(1), Kong Y(1), Jia C(1), Qiao P(1), Dong Y(1), Zhou Y(3), Hu J(1), Yang Z(1), Jung G(2).	2024	Recently, Clarireedia jacksonii has emerged as a significant pathogen threatening turfgrass, and its escalating resistance to multiple drugs often undermines field interventions. This study highlighted the critical role of the fungus-specific transcription factor CjXDR1 (formerly ShXDR1) in regulating multidrug resistance (MDR) in C. jacksonii. This was demonstrated through experiments involving …	250	C. jacksonii; CjXDR1-knockout	NA	c. jacksonii; clarireedia jacksonii	NA	0	fungus; pathogenic fungi; pathogen	3	plant	1	NA	0	Y	Y	Clarireedia jacksonii (turf grass pathogen)	NA	NA	N	Y
473	10.1002/prca.200800252.	PMC4694560	21136999	Functional characterization of BcrR: a one-component transmembrane signal transduction system for bacitracin resistance.	Y	Darnell RL(1)(2), Nakatani Y(1)(2), Knottenbelt MK(1), Gebhard S(3), Cook GM(2)(1).	2019	Bacitracin is a cell wall targeting antimicrobial with clinical and agricultural applications. With the growing mismatch between antimicrobial resistance and development, it is essential we understand the molecular mechanisms of resistance in order to prioritize and generate new effective antimicrobials. BcrR is a unique membrane-bound one-component system that regulates high-level bacitracin res…	242	NA	NA	enterococcus faecalis	NA	0	bacterial; enterococcus	2	NA	0	NA	0	Y	Y	Enterococus faecalis	NA	NA	N	Y
619	10.1105/tpc.114.126938.	PMC4145117	25005919	Mechanisms of resistance to cell wall and plasma membrane targeting antifungal drugs in Candida species isolated in Africa.	Y	Ibe C(1)(2), Otu A(3), Pohl CH(1).	2025	INTRODUCTION: There is a rise in the emergence of multidrug resistant fungal pathogens worldwide, including in Africa. METHOD: This systematic review summarized the published data on the mechanisms and epidemiology of antifungal resistance in Candida species in Africa between 2000 and early 2024. RESULT: Seventeen reports from seven African countries were analyzed but due to the paucity of data, …	211	NA	NA	candida	NA	0	fungal; pathogens	2	NA	0	Y (Gene reviewed)	0	Y	Y	Candida spp.	NA	NA	N	Y
625	10.1002/jbmr.44.	NA	20200960	Mutational Activation of Antibiotic-Resistant Mechanisms in the Absence of Major Drug Efflux Systems of Escherichia coli.	Y	Cho H(1), Misra R(1).	2021	Mutations are one of the common means by which bacteria acquire resistance to antibiotics. In an Escherichia coli mutant lacking major antibiotic efflux pumps AcrAB and AcrEF, mutations can activate alternative pathways that lead to increased antibiotic resistance. In this work, we isolated and characterized compensatory mutations of this nature mapping in four different regulatory genes, baeS, c…	316	Escherichia coli	NA	escherichia coli	NA	0	bacteria; bacterial; escherichia coli; pathogens	4	NA	0	NA	0	Y	Y	Escherichia coli	NA	NA	N	Y
				Gain-of-Function Mutations in Acid Stress Response (evgS) Protect Escherichia coli from Killing by Gallium Nitrate, an Antimicrobial Candidate.	Y	Zeng J(#)(1), Wu L(#)(1), Liu Z(#)(2)(3), Lv Y(1), Feng J(1), Wang W(1), Xue Y(1), Wang D(1), Li J(4), Drlica K(5)(6), Zhao X(7)(2)(5)(6).	2021	Widespread antimicrobial resistance encourages repurposing/refining of nonantimicrobial drugs for antimicrobial indications. Gallium nitrate (GaNt), an FDA-approved medication for cancer-related hypercalcemia, recently showed good activity against several clinically significant bacteria. However, the mechanism of GaNt antibacterial action is still poorly understood. In the present work, resistant…	267	Escherichia coli	NA	bacteria; escherichia coli	cancer	1	bacteria; escherichia coli	2			NA	0	Y	Y	Escherichia coli	NA	NA	N	Y
470	10.1128/AAC.01467-10.	PMC3088249	21343453	Cos-Seq: A High-Throughput Gain-of-Function Screen for Drug Resistance Studies in Leishmania.	Y	Potvin JE(1), Leprohon P(1), Gazanion E(2), Sharma M(1), Fernandez-Prada C(3), Ouellette M(4).	NA	Leishmania is still a major cause of mortality and morbidity worldwide. Few efficient drugs are available, and resistance threatens actual treatments. In order to improve knowledge about the mode of action of current drugs and those in development, as well as to understand the mechanisms pertaining to their resistance, we recently described a sensitive and high-throughput method termed Cos-Seq. H…	124	NA	NA	leishmania	NA	0	NA	0	NA	0	NA	0	Y	Y	Leishmania	NA	NA	N	Y
621	10.1074/jbc.M108874200.	NA	11711538	Mechanistic Basis for Decreased Antimicrobial Susceptibility in a Clinical Isolate of Neisseria gonorrhoeae Possessing a Mosaic-Like mtr Efflux Pump Locus.	Y	Rouquette-Loughlin CE(1), Reimche JL(1), Balthazar JT(1), Dhulipala V(1), Gernert KM(2), Kersh EN(2), Pham CD(2), Pettus K(2), Abrams AJ(2), Trees DL(2), St Cyr S(2), Shafer WM(3)(4)(5).	2018	Comment in mBio. 2019 Jan 15;10(1):e02723-18. doi: 10.1128/mBio.02723-18. Recent reports suggest that mosaic-like sequences within the mtr (multiple transferable resistance) efflux pump locus of Neisseria gonorrhoeae, likely originating from commensal Neisseria sp. by transformation, can increase the ability of gonococci to resist structurally diverse antimicrobials. Thus, acquisition of numerous…	298	NA	NA	neisseria gonorrhoeae; neisseria sp	NA	0	bacterial	1	NA	0	NA	0	Y	Y	Nesseria gonorrhoeae	NA	NA	N	Y
504	10.1093/hmg/ddl077.	NA	16571601	How fungal multidrug transporters mediate hyper resistance through DNA amplification and mutation.	Y	Banerjee A(1), Rahman H(2), Prasad R(1)(3), Golin J(4).	2022	A significant portion of clinically observed antifungal resistance is mediated by ATP-binding cassette (ABC) and major facilitator superfamily (MFS) transport pumps that reside in the plasma membrane. We review the mechanisms responsible for this phenomenon. Hyper resistance is often brought about by several kinds of DNA amplification or by gain-of-function mutations in a variety of transcription…	116	NA	MFS	NA	NA	0	NA	0	yeast	1	NA	0	Y	Y	None	NA	NA	N	Y
				Dynamic Emergence of Mismatch Repair Deficiency Facilitates Rapid Evolution of Ceftazidime-Avibactam Resistance in Pseudomonas aeruginosa Acute Infection.	Y	Khil PP(1)(2), Dulanto Chiang A(2), Ho J(1), Youn JH(1), Lemon JK(1), Gea-Banacloche J(3), Frank KM(1), Parta M(4), Bonomo RA(5)(6)(7)(8)(9)(10)(11)(12), Dekker JP(13)(2).	2019	Strains of Pseudomonas aeruginosa with deficiencies in DNA mismatch repair have been studied in the context of chronic infection, where elevated mutational rates ("hypermutation") may facilitate the acquisition of antimicrobial resistance. Whether P. aeruginosa hypermutation can also play an adaptive role in the more dynamic context of acute infection remains unclear. In this work, we demonstrate…	393	NA	NA	of pseudomonas aeruginosa; p. aeruginosa	blood	1	bacteria; infectious; infection; infections; pathogen	5			NA	0	Y	Y	Pseudomonas aeruginosa	NA	NA	N	Y
591	10.1093/emboj/19.4.589.	PMC305597	10675328	MexEF-OprN multidrug efflux pump transporter negatively controls N-acyl-homoserine lactone accumulation in pseudomonas syringae pv. Tabaci 6605.	N (Gene changed from Y)	Sawada T(1), Eguchi M(1), Asaki S(2), Kashiwagi R(2), Shimomura K(2), Taguchi F(1)(3), Matsui H(1), Yamamoto M(1), Noutoshi Y(1), Toyoda K(1), Ichinose Y(4).	2018	Our previous studies revealed that flagellar-motility-defective mutants such as âˆ†fliC of Pseudomonas syringae pv. tabaci 6605 (Pta6605) have remarkably reduced production of N-acyl-homoserine lactones (AHL), quorum-sensing molecules. To investigate the reason of loss of AHL production in âˆ†fliC mutant, we carried out transposon mutagenesis. Among approximately 14,000 transconjugants, we found …	222	NA	NA	pseudomonas syringae pv. tabaci 6605; pta6605	NA	0	NA	0	NA	0	NA	0	Y	Y	Pseudomonas syringae	NA	NA	N	Y
				Cross-resistance to strobilurin fungicides in mitochondrial and nuclear mutants of Saccharomyces cerevisiae.	Y (selected)	HnÃ¡tovÃ¡ M(1), GbelskÃ¡ Y, ObernauerovÃ¡ M, SubÃ­kovÃ¡ V, SubÃ­k J.	NA	In yeast the resistance to kresoxim-methyl and azoxystrobin, like the resistance to strobilurin A (mucidin) is under the control of both mitochondrial cob gene and the PDR network of nuclear genes involved in multidrug resistance. The mucidin-resistant mucl (G137R) and muc2 (L275S) mutants of Saccharomyces cerevisiae containing point mutations in mtDNA were found to be cross-resistant to kresoxim…	182	NA	yeast transfo	saccharomyces cerevisiae; yeast	mitochondrial	1	fungal	1			NA	0	Y	Y	Saccharomyces cerevisiae	NA	NA	N	Y
				yEvo: experimental evolution in high school classrooms selects for novel mutations that impact clotrimazole resistance in Saccharomyces cerevisiae.	Y	Taylor MB(1)(2), Skophammer R(3), Warwick AR(4), Geck RC(1), Boyer JM(5); yEvo Students; Walson M(1), Large CRL(1)(6), Hickey AS(1)(7), Rowley PA(5), Dunham MJ(1).	2022	Antifungal resistance in pathogenic fungi is a growing global health concern. Nonpathogenic laboratory strains of Saccharomyces cerevisiae are an important model for studying mechanisms of antifungal resistance that are relevant to understanding the same processes in pathogenic fungi. We have developed a series of laboratory modules in which high school students used experimental evolution to stu…	231	NA	NA	s. cerevisiae; saccharomyces cerevisiae	mitochondrial	1	pathogenic fungi	1			NA	0	Y	Y	Saccharomyces cerevisiae	NA	NA	N	Y
568	10.1111/bph.12788.	PMC4209151	24866741	Highly specific SARS-CoV-2 main protease (M(pro)) mutations against the clinical antiviral ensitrelvir selected in a safe, VSV-based system.	Y (selected)	Rauch S(1), Costacurta F(1), SchÃ¶ppe H(2), Peng JY(3), Bante D(1), Erisoez EE(4), Sprenger B(5), He X(3), Moghadasi SA(6), Krismer L(1), Sauerwein A(1), Heberle A(1), Rabensteiner T(1), Wang D(3), Naschberger A(7), Dunzendorfer-Matt T(4), Kaserer T(2), von Laer D(1), Heilmann E(8).	2024	In the SARS-CoV-2 pandemic, the so far two most effective approved antivirals are the protease inhibitors nirmatrelvir, in combination with ritonavir (Paxlovid) and ensitrelvir (Xocova). However, antivirals and indeed all antimicrobial drugs are sooner or later challenged by resistance mutations. Studying such mutations is essential for treatment decisions and pandemic preparedness. At the same t…	316	NA	NA	NA	NA	0	viruses; virus; viral; coronavirus; pathogens	5	NA	0	NA	0	Y	Y	Sever acute respiratory syndrome coronavirus-2 (SARS-CoV-2)	NA	NA	N	Y
584	10.1073/pnas.90.21.10395.	PMC47781	8234305	A comprehensive study of SARS-CoV-2 main protease (M(pro)) inhibitor-resistant mutants selected in a VSV-based system.	Y (selected)	Costacurta F(1), Dodaro A(2), Bante D(1), SchÃ¶ppe H(3), Sprenger B(4), Moghadasi SA(5), Fleischmann J(6)(7), Pavan M(2), Bassani D(2), Menin S(2), Rauch S(1), Krismer L(1), Sauerwein A(1), Heberle A(1), Rabensteiner T(1), Ho J(8), Harris RS(9)(10), Stefan E(6)(7), Schneider R(4), Kaserer T(3), Moro S(2), von Laer D(1), Heilmann E(1).	2023	Update in PLoS Pathog. 2024 Sep 11;20(9):e1012522. doi: 10.1371/journal.ppat.1012522. Nirmatrelvir was the first protease inhibitor (PI) specifically developed against the SARS-CoV-2 main protease (3CLpro/Mpro) and licensed for clinical use. As SARS-CoV-2 continues to spread, variants resistant to nirmatrelvir and other currently available treatments are likely to arise. This study aimed to ident…	270	NA	NA	NA	NA	0	virus	1	NA	0	NA	0	Y	Y	Sever acute respiratory syndrome coronavirus-2 (SARS-CoV-2)	NA	NA	N	Y
5	10.1038/nrmicro3405.	PMC7097416	25482289	Combining Signal Peptidase and Lipoprotein Processing Inhibitors Overcomes Ayr Resistance in Staphylococcus aureus.	Y	Stone MC(1), Mychack A(1), Coe KA(1), Walker S(1).	2023	Antibiotic resistance in bacterial pathogens is an ongoing public health concern. The arylomycins are a class of natural product antibiotics that target the type I signal peptidase, which carries out the terminal step in protein secretion. Here, we used transposon sequencing (Tn-Seq) to profile the effects of the optimized arylomycin derivative G0775 in Staphylococcus aureus. Our transposon libra…	253	NA	NA	staphylococcus aureus	NA	0	bacterial; staphylococcus; pathogens	3	NA	0	NA	0	Y	Y	Staphylococcus aureus	NA	NA	N	Y
				Resistance in human pathogenic yeasts and filamentous fungi: prevalence, underlying molecular mechanisms and link to the use of antifungals in humans and the environment.	Y	Jensen RH(1).	2016	Antifungal drug resistance is a multifaceted clinical challenge, and when present, a primary cause of treatment failure in patients with severe fungal infections. Changing epidemiology, increasing resistance rates and a narrow antifungal armamentarium may further underline the required attention on resistance particularly within the most prevalent invasive fungal infections caused by Candida yeas…	905	patients	NA	candida	homozygous; blood	2	fungal; infections; infection; pathogens	4			Y (Gene reviewed)	0	Y	Y	Candida albicans	NA	NA	N	Y
401	10.1242/bio.016261.	PMC4874349	27069252	A mechanistic understanding of the effect of Staphylococcus aureus VraS histidine kinase single point mutation on antibiotic resistance.	Y	Ali L, Karki S, Boorgula GD, Mekakda A, Cagle-White B, Bhattarai S, Beaudoin R, Blakeney A, Singh S, Srivastava S, Abdelaziz MH.	2025	Update in Microbiol Spectr. 2025 Apr 15:e0009525. doi: 10.1128/spectrum.00095-25. Bacterial genomic mutations in Staphylococcus aureus (S. aureus) have been detected in isolated resistant clinical strains, yet their mechanistic effect on the development of antimicrobial resistance remains unclear. The resistance-associated regulatory systems acquire adaptive mutations under stress conditions that…	407	NA	NA	s. aureus; staphylococcus aureus	NA	0	bacterial; staphylococcus; infection	3	NA	0	NA	0	Y	Y	Staphylococcus aureus	NA	NA	N	Y
522	10.1242/dev.125.6.1049.	NA	9463351	Acquired Nisin Resistance in Staphylococcus aureus Involves Constitutive Activation of an Intrinsic Peptide Antibiotic Detoxification Module.	Y	Randall CP(1), Gupta A(1), Utley-Drew B(1), Lee SY(1), Morrison-Williams G(1), O'Neill AJ(2).	2018	Resistance to the lantibiotic nisin (NIS) arises readily in Staphylococcus aureus as a consequence of mutations in the nsaS gene, which encodes the sensor kinase of the NsaRS two-component regulatory system. Here we present a series of studies to establish how these mutational changes result in reduced NIS susceptibility. Comparative transcriptomic analysis revealed upregulation of the NsaRS regu…	385	NA	NA	s. aureus; staphylococcus aureus	NA	0	staphylococcus; infections; pathogens	3	human	1	NA	0	Y	Y	Staphylococcus aureus	NA	NA	N	Y
636	10.1006/geno.2001.6509.	NA	11414759	Gain-of-Function Mutations in the Phospholipid Flippase MprF Confer Specific Daptomycin Resistance.	Y	Ernst CM(#)(1)(2), Slavetinsky CJ(#)(3)(2)(4), Kuhn S(3)(2), Hauser JN(3)(2), Nega M(3)(2), Mishra NN(5)(6), Gekeler C(3)(2), Bayer AS(5)(6), Peschel A(1)(2).	2018	Daptomycin, a calcium-dependent lipopeptide antibiotic whose full mode of action is still not entirely understood, has become a standard-of-care agent for treating methicillin-resistant Staphylococcus aureus (MRSA) infections. Daptomycin-resistant (DAP-R) S. aureus mutants emerge during therapy, featuring isolates which in most cases possess point mutations in the mprF gene. MprF is a bifunctiona…	397	NA	LysPG	s. aureus; staphylococcus aureus	NA	0	bacterial; staphylococcus; infections	3	NA	0	NA	0	Y	Y	Staphylococcus aureus	NA	NA	N	Y
565	10.1007/s12275-016-5628-4.	NA	26920879	Gain- and Loss-of-Function Screens Coupled to Next-Generation Sequencing for Antibiotic Mode of Action and Resistance Studies in Streptococcus pneumoniae.	Y	Gingras H(1), Patron K(1), Bhattacharya A(1), Leprohon P(1), Ouellette M(2).	2019	Two whole-genome screening approaches are described for studying the mode of action and the mechanisms of resistance to trimethoprim (TMP) in the Gram-positive Streptococcus pneumoniae The gain-of-function approach (Int-Seq) relies on a genomic library of DNA fragments integrated into a fucose-inducible cassette. The second approach, leading to both gain- and loss-of-function mutation, is based o…	209	NA	NA	streptococcus pneumoniae	NA	0	streptococcus	1	NA	0	NA	0	Y	Y	Streptoccus pneumoniae	NA	NA	N	Y
239	10.1007/s11302-009-9168-9.	PMC2837825	19838818	PDR2 Gain-of-function mutations eliminate the need for Pdr1 and require the UBP6 product for resistance to translational inhibitors.	Y	Keeven J(1), Ko D, Shallom J, Uccelini B, Golin J.	2002	The yeast YRR1 gene was identified as a sequence encoding a protein that is related in structure to the Pdr1 and Pdr3 zinc cluster transcription factors. Dominant gain-of-function mutations were recovered that cause a multidrug resistance to inhibitors transported by the SNQ2 and YOR1 proteins. It was previously reported by others that null mutations in YRR1 cause hypersensitivity to these agents…	151	NA	NA	yeast	NA	0	NA	0	yeast	1	NA	0	Y	Y	Yeast	NA	NA	N	Y
4	10.1093/infdis/jiv473.	PMC7107371	26416657	The group A Streptococcus interleukin-8 protease SpyCEP promotes bacterial intracellular survival by evasion of autophagy.	Y	Bergmann R(1), Gulotta G(1), Andreoni F(2), Sumitomo T(3), Kawabata S(3), Zinkernagel AS(2), Chhatwal GS(1), Nizet V(4), Rohde M(1), Uchiyama S(1)(4).	2022	Autophagy serves an innate immune function in defending the host against invading bacteria, including group A Streptococcus (GAS). Autophagy is regulated by numerous host proteins, including the endogenous negative regulator calpain, a cytosolic protease. Globally disseminated serotype M1T1 GAS strains associated with high invasive disease potential express numerous virulence factors and resist a…	190	human epithelial cell lines; serotype M1T1 GAS strains	GAS	human; m1t1; streptococcus	NA	0	bacteria; bacterial; streptococcus; infection	4	human	1	NA	0	Y	N	Streptoccus Group A	NA	NA	N	Y
6	10.1128/mBio.02430-14.	PMC4278542	25505124	Gain-of-Function Research and the Relevance to Clinical Practice.	Y	Kilianski A(1), Nuzzo JB(2), Modjarrad K(3).	2016	Comment in J Infect Dis. 2016 May 1;213(9):1359-61. doi: 10.1093/infdis/jiv474. J Infect Dis. 2016 Oct 15;214(8):1285-6. doi: 10.1093/infdis/jiw349. J Infect Dis. 2016 Oct 15;214(8):1284-5. doi: 10.1093/infdis/jiw348. The ongoing moratorium on gain-of-function (GOF) research with highly pathogenic avian influenza virus, severe acute respiratory syndrome coronavirus, and Middle East respiratory sy…	182	coronavirus	NA	avian influenza virus; middle east respiratory syndrome coronavirus; severe acute respiratory syndrome coronavirus	NA	0	virus; coronavirus; infectious	3	NA	0	Y	1	Y	N	NA	NA	NA	N	Y
13	10.1021/acschembio.6b00390.	NA	27171654	Gain-of-function experiments: time for a real debate.	Y	Duprex WP(1), Fouchier RA(2), Imperiale MJ(3), Lipsitch M(4), Relman DA(5).	2015	According to the WHO, dual use research of concern (DURC) is "life sciences research that is intended for benefit, but which might easily be misapplied to do harm". Recent studies, particularly those on influenza viruses, have led to renewed attention on DURC, as there is an ongoing debate over whether the benefits of gain-of-function (GOF) experiments that result in an increase in the transmissi…	189	NA	NA	influenza viruses	NA	0	viruses; infectious; pathogens	3	NA	0	Y	0	Y	N	NA	NA	NA	N	Y
20	10.3390/biology5020023.	PMC4929537	27231948	Influenza gain-of-function experiments: their role in vaccine virus recommendation and pandemic preparedness.	Y	Schultz-Cherry S(1), Webby RJ(2), Webster RG(2), Kelso A(3), Barr IG(3), McCauley JW(4), Daniels RS(4), Wang D(5), Shu Y(5), Nobusawa E(6), Itamura S(6), Tashiro M(6), Harada Y(6), Watanabe S(6), Odagiri T(6), Ye Z(7), Grohmann G(8), Harvey R(9), Engelhardt O(9), Smith D(10), Hamilton K(11), Claes F(12), Dauphin G(12).	2014	In recent years, controversy has arisen regarding the risks and benefits of certain types of gain-of-function (GOF) studies involving avian influenza viruses. In this article, we provide specific examples of how different types of data, including information garnered from GOF studies, have helped to shape the influenza vaccine production process-from selection of candidate vaccine viruses (CVVs) …	131	avian influenza viruses	NA	NA	NA	0	viruses; virus	2	NA	0	Y	0	Y	N	NA	Virus	NA	N	Y
23	10.1186/s40064-016-3523-4.	PMC5075328	27818891	An avian H7N1 gain-of-function experiment of great concern.	Y	Wain-Hobson S(1).	2014	Comment in mBio. 2014 Oct 14;5(5):e01985-14. doi: 10.1128/mBio.01985-14. Comment on J Virol. 2014 Jun;88(12):6533-4. doi: 10.1128/JVI.00886-14. J Virol. 2014 Jun;88(12):6623-35. doi: 10.1128/JVI.02765-13. Inappropriately named gain-of-function influenza research seeks to confer airborne transmission on avian influenza A viruses that otherwise cause only dead-end infections in humans. A recent stu…	139	avian influenza A viruses; humans; ostrich H7N1 virus; viru	NA	ferret; humans; influenza a viruses; ostrich h7n1 virus	NA	0	viruses; virus; infections	3	NA	0	Y	0	Y	N	NA	Virus	NA	N	Y
46	10.2144/000114390.	NA	26956091	Biocontainment in gain-of-function infectious disease research.	Y	Lipkin WI(1).	2012	The discussion of H5N1 influenza virus gain-of-function research has focused chiefly on its risk-to-benefit ratio. Another key component of risk is the level of containment employed. Work is more expensive and less efficient when pursued at biosafety level 4 (BSL-4) than at BSL-3 or at BSL-3 as modified for work with agricultural pathogens (BSL-3-Ag). However, here too a risk-to-benefit ratio ana…	159	H5N1 influenza virus	NA	h5n1 influenza virus	NA	0	virus; pathogens	2	NA	0	Y	0	Y	N	NA	Virus	NA	N	Y
56	10.1016/j.chembiol.2007.10.016.	PMC2693404	18096501	Public engagement and the governance of gain-of-function research.	Y	Schoch-Spana M.	2015	The White House recently called for a "robust and broad deliberative process" to assess the risks and benefits of select gain-of-function studies, pausing current experiments and further grants until new federal policy on research funding and oversight is developed. At issue is whether and under what conditions laboratory studies that enhance the transmissibility and/or virulence of potential pan…	152	H5N1 avian influenza virus	NA	h5n1 avian influenza virus	NA	0	virus; pathogens	2	NA	0	Y	1	Y	N	NA	NA	NA	N	Y
59	10.1128/mBio.01882-14.	PMC4205792	25316697	Comparison of International Guidance for Biosafety Regarding Work Conducted at Biosafety Level 3 (BSL-3) and Gain-of-Function (GOF) Experiments.	Y	Johnson B(1), Casagrande R(2).	2016	In December 2014, the National Academies of Sciences convened the first of 2 meetings to discuss the potential risks and benefits of so-called gain-of-function (GOF) research, which was defined by the National Scientific Advisory Board for Biosecurity as research toward increasing the transmissibility, pathogenicity, or ability to evade countermeasures of pathogens with pandemic potential. The sy…	259	NA	NA	NA	NA	0	pathogens	1	NA	0	Y	1	Y	N	NA	Eukayrote	NA	N	Y
63	10.1021/ja3042004.	PMC3443472	22731650	Board on Life Sciences; Division on Earth and Life Studies; Board on Health Sciences Policy; Health and Medicine Division; Committee on Science, Technology, and Law; Policy and Global Affairs; National Academies of Sciences, Engineering, and Medicine.	Y	Washington (DC): National Academies Press (US); 2016 Jun 20.	NA	On March 10-11, 2016, the National Academies of Sciences, Engineering, and Medicine held a public symposium on potential U.S. government policies for the oversight of gain-of-function (GOF) research. This was the Academies' second meeting held at the request of the U.S. government to provide a mechanism to engage the life sciences community and the broader public and solicit feedback on optimal a…	160	NA	NA	NA	NA	0	pathogens	1	NA	0	Y	1	Y	N	NA	NA\	NA	N	Y
65	10.1128/mBio.00290-12.	PMC3484385	23047747	The Reemergent 1977 H1N1 Strain and the Gain-of-Function Debate.	Y	Rozo M(1), Gronvall GK(2).	2015	Comment in mBio. 2015 Sep 29;6(5):e01434-15. doi: 10.1128/mBio.01434-15. mBio. 2015 Sep 29;6(5):e01524-15. doi: 10.1128/mBio.01524-15. The 1977-1978 influenza epidemic was probably not a natural event, as the genetic sequence of the virus was nearly identical to the sequences of decades-old strains. While there are several hypotheses that could explain its origin, the possibility that the 1977 ep…	225	NA	NA	NA	NA	0	virus	1	NA	0	Y	1	Y	N	NA	Virus	NA	N	Y
68	10.1074/jbc.C700190200.	NA	17962195	The ethics of biosafety considerations in gain-of-function research resulting in the creation of potential pandemic pathogens.	Y	Evans NG(1), Lipsitch M(2), Levinson M(3).	2015	This paper proposes an ethical framework for evaluating biosafety risks of gain-of-function (GOF) experiments that create novel strains of influenza expected to be virulent and transmissible in humans, so-called potential pandemic pathogens (PPPs). Such research raises ethical concerns because of the risk that accidental release from a laboratory could lead to extensive or even global spread of a…	251	human; humans	NA	human; humans	NA	0	infections; pathogens; pathogen	3	human	1	Y	1	Y	N	NA	Eukayrote	Candida	N	Y
88	10.1146/annurev.neuro.23.1.89.	NA	10845060	Gain-of-Function Research: Ethical Analysis.	Y	Selgelid MJ(1).	2016	Gain-of-function (GOF) research involves experimentation that aims or is expected to (and/or, perhaps, actually does) increase the transmissibility and/or virulence of pathogens. Such research, when conducted by responsible scientists, usually aims to improve understanding of disease causing agents, their interaction with human hosts, and/or their potential to cause pandemics. The ultimate object…	473	human	disease	human	NA	0	viruses; pathogens	2	human	1	Y	1	Y	N	NA	Eukayrote	Candida	N	Y
98	10.1093/mp/ssr074.	NA	21914651	Self-Regulation of Science: What Can We Still Learn from Asilomar?	Y	Baskin CR, Gatter RA, Campbell MJ, Dubois JM, Waits AC.	NA	Can scientists self-regulate effectively? The controversial select agent regulations, the recent implementation of U.S. dual-use research of concern policies, the funding moratorium on gain of function experiments, and the 2014 incidents at the Centers for Disease Control and Prevention all seem to suggest that the answer is a resounding "no." Yet history tells us that it is feasible. In this com…	159	NA	NA	NA	NA	0	NA	0	NA	0	Y	1	Y	N	NA	Bacteria	Staphylococcus	N	Y
100	10.1002/mgg3.9.	PMC3865572	24498605	Gain-of-function research.	Y	Saalbach KP(1).	NA	The term Gain-of-Function (GoF) describes the gain of new functions by organisms through genetic changes, which can naturally occur or by experimental genetic modifications. Gain-of-Function research on viruses is enhancing transmissibility, virus replication, virulence, host range, immune evasion or drug and vaccine resistance to get insights into the viral mechanisms, to create and analyze anim…	251	NA	NA	NA	NA	0	viruses; virus; viral; coronavirus; infections; pathogens	6	NA	0	Y	0	Y	N	NA	Virus	NA	N	Y
109	10.1006/bbrc.1995.1972.	NA	7626044	Why Do Exceptionally Dangerous Gain-of-Function Experiments in Influenza?	Y	Lipsitch M(1).	NA	This chapter makes the case against performing exceptionally dangerous gain-of-function experiments that are designed to create potentially pandemic and novel strains of influenza, for example, by enhancing the airborne transmissibility in mammals of highly virulent avian influenza strains. This is a question of intense debate over the last 5Â years, though the history of such experiments goes ba…	340	NA	NA	influenza a h1n1	NA	0	virus; pathogens	2	NA	0	Y	0	Y	N	NA	Eukayrote	Candida	N	Y
117	10.1046/j.0014-2956.2001.02740.x.	NA	11856343	Gain-of-function research and model organisms in biology.	Y	Evans NG(#)(1), Pence CH(#)(2).	2024	So-called 'gain-of-function' (GOF) research is virological research that results in a virus substantially more virulent or transmissible than its wild antecedent. GOF research has been subject to ethical analysis in the past, but the methods of GOF research have to date been underexamined by philosophers in these analyses. Here, we examine the typical animal used in influenza GOF experiments, the…	172	NA	NA	ferret	NA	0	virus	1	NA	0	Y	1	Y	N	NA	Eukayrote	Candida	N	Y
123	10.1159/000073964.	NA	14631116	The Silver Lining in Gain-of-Function Experiments with Pathogens of Pandemic Potential.	Y	Imperiale MJ(1), Howard D(2), Casadevall A(3).	NA	Half a decade after the contentious "gain-of-function" (GOF) debate of 2012 that followed experimentation showing that highly pathogenic avian influenza virus could become mammalian transmissible, it is possible to reflect on the arguments for and against this type of research. In this essay we argue that GOF-type experiments have already produced important information not available from any othe…	173	NA	NA	avian influenza virus	NA	0	virus	1	NA	0	Y	0	Y	N	NA	Eukayrote	Candida	N	Y
139	10.1007/s10529-014-1673-4.	NA	25257589	Reconsidering the need for gain-of-function research on enhanced potential pandemic pathogens in the post-COVID-19 era.	Y	Shinomiya N(1), Minari J(2), Yoshizawa G(3), Dando M(4), Shang L(5)(6).	2022	The dual-use risk of infectious disease research using enhanced potential pandemic pathogens (ePPP), particularly gain-of-function (GOF) research, has been debated since 2011. As of now, research is supported on the condition that the research plan is reviewed and the actual experiment is supervised. However, the kinds of research conducted and what benefits they have brought to our society have …	252	NA	NA	NA	NA	0	infectious; pathogens	2	NA	0	Y	1	Y	N	NA	Eukayrote	Candida	N	Y
141	10.1074/jbc.M111.322610.	PMC3340145	22315221	Ethical and Philosophical Considerations for Gain-of-Function Policy: The Importance of Alternate Experiments.	Y	Evans NG(1).	2018	The Department of Health and Human Services Framework for Guiding Funding Decisions about Proposed Research Involving Enhanced Potential Pandemic Pathogens (PPPs) contains a series of principles for governing the funding and conduct of gain-of-function (GOF) research resulting in the creation of PPPs. In this article, I address one of these principles, governing the replacement of GOF research wi…	107	Human	NA	human	NA	0	pathogens	1	human	1	Y	1	Y	N	NA	Eukayrote	Candida	N	Y
145	10.1089/hs.2015.0005.	PMC4394177	25813979	Might SARS-CoV-2 Have Arisen via Serial Passage through an Animal Host or Cell Culture?: A potential explanation for much of the novel coronavirus' distinctive genome.	Y	Sirotkin K(1), Sirotkin D(1).	2020	Comment in Bioessays. 2021 Apr;43(4):e2100017. doi: 10.1002/bies.202100017. Despite claims from prominent scientists that SARS-CoV-2 indubitably emerged naturally, the etiology of this novel coronavirus remains a pressing and open question: Without knowing the true nature of a disease, it is impossible for clinicians to appropriately shape their care, for policy-makers to correctly gauge the natu…	195	coronavirus	NA	coronavirus; sars - cov - 2	NA	0	viral; coronavirus	2	NA	0	Y	1	Y	N	NA	NA	NA	N	Y
150	10.1038/nbt.2666.	PMC3808852	23934176	The Need for Modernization of Biosecurity in the Post-COVID World.	Y	DiEuliis D(1), Giordano J(2).	2022	At present, there are two hypotheses about the emergence of SARS-CoV-2; the first is that it was due to a naturally occurring zoonotic jump, and the second contends that it spread due to an accidental dispersion of a laboratory-acquired infection in Wuhan, China. While the pandemic's actual origins remain occluded, it is useful to examine the latter possibility as a paradigm for evaluating biosec…	168	NA	NA	sars - cov -	NA	0	infection; pathogens	2	NA	0	Y	1	Y	N	NA	Bacteria	Streptococcus	N	Y
153	10.1093/pcp/pcp078.	PMC2709550	19502383	Biosafety, biosecurity, and bioethics.	Y	Resnik DB(1).	2024	The COVID-19 pandemic has highlighted the importance of biosafety in the biomedical sciences. While it is often assumed that biosafety is aÂ purely technical matter that has little to do with philosophy or the humanities, biosafety raises important ethical issues that have not been adequately examined in the scientific or bioethics literature. This article reviews some pivotal events in the histo…	141	NA	NA	NA	NA	0	NA	0	NA	0	Y	1	Y	N	NA	Virus	NA	N	Y
154	10.1371/journal.pone.0130139.	PMC4468105	26076458	All Pandemics are Local: The Importance of a Culture-Centered Approach to Risk and Crisis Communication for Laboratory Research on Zoonotic Diseases.	Y	Rascon N(1), Myers N(1), Johnson M(1).	2024	Continuing laboratory research into zoonotic diseases is necessary for public health preparedness. However, the COVID-19 pandemic has elevated existing concerns about the risks BSL-4 research facilities can pose to the surrounding community. This study places such concerns in the context of previous research regarding the construction of biosafety labs, as well as policy discussions related to ot…	134	NA	NA	NA	NA	0	NA	0	NA	0	Y	1	Y	N	NA	Bacteria	Rickettsia	N	Y
157	10.1146/annurev-arplant-042809-112143.	NA	20192750	Beyond gain of function: strengthening oversight of research with potential pandemic pathogens.	Y	Koblentz GD(1), Casagrande R(2).	2024	In 2017, the Department of Health and Human Services adopted a policy, known as the P3CO Framework, to govern proposed research that could enhance the lethality or transmissibility of a potential pandemic pathogen. The prospect of a human-made virus with artificially enhanced lethality and transmissibility has raised serious biosafety and biosecurity concerns. The COVID-19 pandemic has generated …	254	Human	NA	human	NA	0	virus; viruses; pathogen; pathogens	4	human	1	Y	1	Y	N	NA	Eukayrote	Candida	N	Y
159	10.1016/j.atherosclerosis.2011.12.028.	PMC3288274	22244040	Tracing the origins of SARS-COV-2 in coronavirus phylogenies: a review.	Y	Sallard E(1), Halloy J(2), Casane D(3)(4), Decroly E(#)(5), van Helden J(#)(6)(7).	NA	SARS-CoV-2 is a new human coronavirus (CoV), which emerged in China in late 2019 and is responsible for the global COVID-19 pandemic that caused more than 97 million infections and 2 million deaths in 12Â months. Understanding the origin of this virus is an important issue, and it is necessary to determine the mechanisms of viral dissemination in order to contain future epidemics. Based on phylog…	237	coronavirus; human coronavirus	NA	human coronavirus; sars - cov -	NA	0	virus; viral; viruses; coronavirus; infections	5	human	1	Y	1	Y	N	NA	Eukayrote	Candida	N	Y
176	10.1534/genetics.106.057380.	PMC1461420	16547093	Dual use and gain-of-function research: a significant endeavor with biosecurity imperatives.	Y	Giordano J(1), DiEuliis D(2).	2025	The current U.S. administration has recently proposed a pause on all domestic gain-of-function (GoF) research in order to fully revise existing policy. However, domestic controls on GoF research cannot mandate that other nations follow suit and thus do not prohibit non-compliant nations from engaging in such work. In fact, such national constraints may facilitate opportunities for competitor and …	223	NA	NA	NA	NA	0	NA	0	NA	0	Y	1	Y	N	NA	Virus	NA	N	Y
188	10.1007/978-1-61779-065-2_12.	NA	21365491	Principal Investigator Responsibility for Flagging Research with Dual-Use or Pandemic Risk.	Y	Lipsitch M(1).	2025	The new United States Government Policy for Oversight of Dual-Use Research of Concern and Pathogens with Enhanced Pandemic PotentialÂ places primary responsibility on the proposing principal investigator to flag potential need for special review. This approach may carry significant risks, given that investigators have incentives to downplay the types of risks the policy aims to address, compounde…	162	NA	NA	NA	NA	0	pathogens	1	human	1	Y	1	Y	N	NA	Eukayrote	Candida	N	Y
197	10.1534/genetics.112.143537.	PMC3454894	22798488	A possible turning point for research governance in the life sciences.	Y	Gillum DR(1).	2025	On 5 May 2025, the White House issued Executive Order (EO) 14292, halting federally funded "dangerous gain-of-function" research and rescinding the 2024 Dual Use Research of Concern (DURC) and Pathogens with Enhanced Pandemic Potential (PEPP) policy. While intended to strengthen biosafety and biosecurity, the EO introduces vague definitions, an abrupt 120-day policy development deadline, and poli…	159	NA	NA	NA	NA	0	pathogens	1	NA	0	Y	1	Y	N	NA	Virus	NA	N	Y
203	10.1089/154065803772613390.	NA	15090222	Disparate foundations of scientists' policy positions on contentious biomedical research.	Y	Edelmann A(1)(2), Moody J(2)(3)(4), Light R(5).	2017	What drives scientists' position taking on matters where empirical answers are unavailable or contradictory? We examined the contentious debate on whether to limit experiments involving the creation of potentially pandemic pathogens. Hundreds of scientists, including Nobel laureates, have signed petitions on the debate, providing unique insights into how scientists take a public stand on importan…	241	NA	NA	NA	NA	0	pathogens	1	NA	0	Y	2	Y	N	NA	Eukayrote	Candida	N	Y
220	10.1074/jbc.M909952199.	NA	10837490	The Evolution of United States Governance Policies for Research Using Pathogens with Enhanced Pandemic Potential.	Y	Epstein GL(1).	2025	BACKGROUND: Prompted by publications in 2012 involving the enhancement of a highly virulent but poorly transmissible human pathogen to make it more transmissible, the research community and the U.S. government have implemented policies to oversee research involving enhanced pathogens that pose the risk of causing a pandemic. METHOD: This article reviews the evolution of policies governing high co…	257	human	NA	human	NA	0	pathogen; pathogens	2	human	1	Y	2	Y	N	NA	Bacteria	Staphylococcus	N	Y
222	10.1046/j.1365-313x.2002.01413.x.	NA	12383085	Virtual Labs and Designer Bugs - Generative AI, Synthetic Biology and National Security.	Y	Walker-Munro B(1).	2024	AI technologies can pose a major national security concern. AI programs could be used to develop chemical and biological agents which circumvent existing protective measures or medical treatments, or to design pathogens with capabilities they do not naturally possess (gain-of-function research). Although Australia has a strong legislative framework relating to research into genetically modified o…	129	NA	NA	NA	NA	0	pathogens	1	NA	0	Y	1	Y	N	NA	Virus	NA	N	Y
298	10.1085/jgp.200609570.	PMC2151585	17074980	Functional analysis of proteins involved in Plasmodium falciparum merozoite invasion of red blood cells.	Y	Cowman AF(1), Baldi DL, Healer J, Mills KE, O'Donnell RA, Reed MB, Triglia T, Wickham ME, Crabb BS.	2000	Plasmodium falciparum causes the most lethal form of malaria in humans and is responsible for over two million deaths per year. The development of a vaccine against this parasite is an urgent priority and potential protein targets include those on the surface of the asexual merozoite stage, the form that invades the host erythrocyte. The development of methods to transfect P. falciparum has enabl…	117	humans	NA	humans; p. falciparum; plasmodium falciparum	NA	0	parasite	1	NA	0	Y	0	Y	N	NA	Eukayrote	Candida	N	Y
417	10.1016/j.molimm.2015.07.015.	NA	26275341	The American Academy of Microbiology discusses gain-of-function research of concern (GOFROC) and enhanced potential pandemic pathogens (ePPP).	Y	Casadevall A(1), Imperiale MJ(2), Nguyen NK(3), Sperandio V(4).	2024	The American Academy of Microbiology convened a workshop bringing together scientists with varied opinions on the conduct of gain-of-function research of concern (GOFROC) and enhanced pathogen with pandemic potential (ePPP) research. Five findings were: (1) research on infectious agents is necessary for understanding, monitoring, and developing treatments and prevention measures against these age…	153	NA	NA	NA	NA	0	infectious; pathogen	2	NA	0	Y	0	Y	N	NA	Virus	NA	N	Y
425	10.1105/tpc.010283.	PMC152914	11884676	Gain of Function and Loss of Control: Genetic Modification of Microbial Agents - Viruses "On Steroids".	Y	O'Connor M(1).	2023	Gain of Function refers to genetic modification to enhance certain properties of a biological agent. "Dual use research" refers to experiments which have a primary goal of benefitting humanity, but which could produce harm if misapplied. So, for example, a virus which was being genetically modified (GM) for altruistic reasons might become more transmissible or resistant to vaccines or antimicrobi…	189	NA	NA	NA	NA	0	microorganisms; virus	2	NA	0	Y	0	Y	N	NA	Eukayrote	Candida	N	Y
439	10.1128/JB.00734-09.	PMC2772461	19749054	Does influenza pandemic preparedness and mitigation require gain-of-function research?	Y	Adam DC(1), Magee D(2)(3), Bui CM(1), Scotch M(1)(2)(3), MacIntyre CR(1)(4).	2017	The risk and benefits of gain-of-function studies on influenza A have been widely debated since 2012 when the methods to create two respiratory transmissible H5N1 mutant isolates were published. Opponents of gain-of-function studies argue the biosecurity risk is unacceptable, while proponents cite potential uses for pandemic surveillance, preparedness and mitigation. In this commentary, we provid…	105	H5N1	NA	NA	NA	0	viruses	1	NA	0	Y	0	Y	N	NA	Eukayrote	Leishmania	N	Y
456	10.1371/journal.pone.0141542.	PMC4626213	26512890	Rational Discourse on Virology and Pandemics.	Y	Bahry D(1).	2023	Comment on doi: 10.1128/mBio.00188-23. A group of 156 virologists, including American Society of Microbiology journal editors-in-chief, has recently published across three ASM journals a "call for rational discourse" on such important topics as the origin of SARS-CoV-2 and gain of function research (e.g., F. Goodrum et al., mBio 14:e0018823, 2023, https://doi.org/10.1128/mbio.00188-23). Here, I a…	124	NA	NA	NA	NA	0	NA	0	NA	0	Y	0	Y	N	NA	Eukayrote	Candida	N	Y
463	10.1093/cvr/cvm096.	NA	18065446	The dangerous biology of pathogenic germs.	Y	Berche P.	2024	The convergence of biotechnologies with other disciplines, including computer science and Artificial Intelligence (AI), may make it possible to carry out dangerous genetic manipulations on pathogenic germs, as the gain-of-function experiments exacerbating virulence, as those carried out on myxoviruses and coronaviruses. Moreover, it is now possible to chemically synthesise any microorganism from …	178	Ebola; coronaviruses; poxviruses	NA	NA	NA	0	microorganism; viruses; virus; myxovirus; coronavirus; poxvirus	6	NA	0	Y	0	Y	N	NA	Bacteria	Enterococcus	N	Y
467	10.1073/pnas.0602239103.	PMC1458508	16682642	Basic Scholarship in Biosafety Is Critically Needed To Reduce Risk of Laboratory Accidents.	Y	Ritterson R(1), Casagrande R(1).	2017	Our firm conducted a risk/benefit assessment of "gain-of-function" research, as part of the deliberative process following a U.S. moratorium on the research (U.S. Department of Health and Human Services, U.S. Government Gain-of-Function Deliberative Process and Research Funding Pause on Selected Gain-of-Function Research Involving Influenza, MERS, and SARS Viruses, 2014). Due to significant missi…	165	Human; Influenza; Viruses	MERS	human; mers; sars	NA	0	viruses	1	human	1	Y	0	Y	N	NA	Eukayrote	Candida	N	Y
468	10.1529/biophysj.107.119966.	PMC2275678	18192351	Implementing governmental oversight of enhanced potential pandemic pathogen research.	Y	Ebright RH(1), MacIntyre R(2), Dudley JP(3), Butler CD(4), Goffinet A(5), Hammond E(6), Harris ED(7), Kakeya H(8), Lambrinidou Y(9), Leitenberg M(10), Newman SA(11), Nickels BE(12), Rahalkar MC(13), Ridley MW(14), Salzberg SL(15), Seshadri H(16), TheiÃŸen G(17), VanDongen AM(18), Washburne A(19).	2024	Comment on doi: 10.1128/jvi.01791-23. DOI: 10.1128/jvi.00237-24 PMCID: PMC11019947 PMID: 38477586 [Indexed for MEDLINE] Conflict of interest statement: R.H.E., R.M., C.D.B., A.G., E.H., E.D.H., Y.L., S.A.N., B.E.N., and H.S. are members of the leadership team of Biosafety Now, a non-profit organization that advocates for strengthened oversight of biosafety, biosecurity, and biorisk management. R.…	161	A.G.	E.D.H.	NA	NA	0	NA	0	NA	0	Y	0	Y	N	NA	Eukayrote	Candida	N	Y
488	10.1074/jbc.M114.566018.	PMC4192487	25028511	Fast-Growing Engineered Microbes: New Concerns for Gain-of-Function Research?	Y	Pei L(1), Schmidt M(1).	2018	Research on fast-growing microbes holds promise for many industrial applications, including shortening test and trial times in research and development stages and reducing the operation costs for production. Such microbes can be obtained either by selecting naturally occurring variants or via metabolic engineering approaches, either eliminating 'unnecessary' or adding necessary pathways affecting…	249	NA	NA	NA	NA	0	microbes	1	NA	0	Y	0	Y	N	NA	Eukayrote	Clarireedia	N	Y
511	10.1111/j.1365-313X.2006.02924.x.	NA	17227551	Gain-of-function and origin of Covid19.	Y	Berche P(1).	2023	In nature, wild viruses adapted for transmission circulate in many animal species (bats, birds, primatesâ€¦). Contamination of other animals, including humans, may occur by crossing of the species barrier. Genetic manipulations have been carried out on wild viruses to favor the species jumping and to increase of viral virulence. The aim was to identify the critical genes for pathogenicity. This h…	394	Myxovirus influenzae; bats; coronaviruses; humans; primates	NA	humans; myxovirus influenzae	NA	0	viruses; viral; virus; myxovirus; betacoronavirus; sarbecovirus; pathogens	7	human	1	Y	0	Y	N	NA	Eukayrote	NA	N	Y
515	10.1016/S1472-9792(13)70007-6.	NA	24388645	The Social Risks of Science.	Y	Herington J, Tanona S.	2020	Comment in Hastings Cent Rep. 2020 Nov;50(6):39-40. doi: 10.1002/hast.1197. Hastings Cent Rep. 2021 Mar;51(2):41-42. doi: 10.1002/hast.1244. Many instances of scientific research impose risks, not just on participants and scientists but also on third parties. This class of social risks unifies a range of problems previously treated as distinct phenomena, including so-called bystander risks, biosa…	176	NA	NA	NA	NA	0	NA	0	human	1	Y	0	Y	N	NA	Virus	NA	N	Y
523	10.1016/0092-8674(94)90362-x.	NA	8124723	Pseudoviruses, a safer toolbox for vaccine development against enveloped viruses.	Y	Thimmiraju SR(1)(2), Kimata JT(3), Pollet J(1)(2).	2024	INTRODUCTION: Pseudoviruses are recombinant, replication-incompetent, viral particles designed to mimic the surface characteristics of native enveloped viruses. They are a safer, and cost-effective research alternative to live viruses. With the potential emergence of the next major infectious disease, more vaccine scientists must become familiar with the pseudovirus platform as a vaccine developm…	158	Pseudoviruses; pseudovirus; replication-incompetent	NA	NA	NA	0	viral; viruses; virus; pseudovirus; infectious; infections; pathogens	7	NA	0	Y	0	Y	N	NA	Eukayrote	Candida	N	Y
529	10.1105/tpc.13.3.465.	PMC135515	11251090	Rapid Proliferation of Pandemic Research: Implications for Dual-Use Risks.	Y	Musunuri S(#)(1), Sandbrink JB(#)(2)(3), Monrad JT(#)(2)(4)(5), Palmer MJ(6)(7), Koblentz GD(8).	2021	The COVID-19 pandemic has demonstrated the world's vulnerability to biological catastrophe and elicited unprecedented scientific efforts. Some of this work and its derivatives, however, present dual-use risks (i.e., potential harm from misapplication of beneficial research) that have largely gone unaddressed. For instance, gain-of-function studies and reverse genetics protocols may facilitate the…	159	NA	NA	NA	NA	0	viruses; pathogens	2	human	1	Y	0	Y	N	NA	Bacteria	Staphylococcus	N	Y
549	10.1038/nchem.1887.	NA	24651204	The genetic structure of SARS-CoV-2 is consistent with both natural or laboratory origin: Response to Tyshkovskiy and Panchin (10.1002/bies.202000325).	Y	Deigin Y(1), Segreto R(2).	2021	Tyshkovskiy and Panchin have recently published a commentary on our paper in which they outline several "points of disagreement with the Segreto/Deigin hypothesis." As our paper is titled "The genetic structure of SARS-CoV-2 does not rule out a laboratory origin," points of disagreement should provide evidence that rules out a laboratory origin. However, Tyshkovskiy and Panchin provide no such ev…	171	NA	NA	NA	NA	0	NA	0	NA	0	Y	0	Y	N	NA	Virus	NA	N	Y
551	10.1186/1750-1172-2-30.	PMC1936415	17674486	Evolutionary insights into the emergence of virulent Leptospira spirochetes.	Y	Giraud-Gatineau A(1), Nieves C(2), Harrison LB(2), Benaroudj N(1), Veyrier FJ(2), Picardeau M(1).	2024	Update in PLoS Pathog. 2024 Jul 17;20(7):e1012161. doi: 10.1371/journal.ppat.1012161. Pathogenic Leptospira are spirochete bacteria which cause leptospirosis, a re-emerging zoonotic disease of global importance. Here, we use a recently described lineage of environmental-adapted leptospires, which are evolutionarily the closest relatives of the highly virulent Leptospira species, to explore the ke…	194	Leptospira	NA	NA	NA	0	bacteria; pathogens	2	human	1	Y	0	Y	N	NA	Bacteria	Mycobacterium	N	Y
563	10.1093/emboj/cdg409.	PMC175798	12912904	The genetic structure of SARS-CoV-2 does not rule out a laboratory origin: SARS-COV-2 chimeric structure and furin cleavage site might be the result of genetic manipulation.	Y	Segreto R(1), Deigin Y(2).	2021	Comment in Bioessays. 2021 May;43(5):e2000325. doi: 10.1002/bies.202000325. Severe acute respiratory syndrome-coronavirus (SARS-CoV)-2's origin is still controversial. Genomic analyses show SARS-CoV-2 likely to be chimeric, most of its sequence closest to bat CoV RaTG13, whereas its receptor binding domain (RBD) is almost identical to that of a pangolin CoV. Chimeric viruses can arise via natural…	196	human; syndrome-coronavirus	NA	- cov; - cov -; bat cov; human; sars - cov; severe acute respiratory syndrome - coronavirus	NA	0	viruses; virus; coronavirus	3	human	1	Y	0	Y	N	NA	Virus	NA	N	Y
589	10.1002/cm.10166.	NA	14743351	Limiting open science? Three approaches to bottom-up governance of dual-use research of concern.	Y	Yoshizawa G(1), Shinomiya N(2), Kawamoto S(3), Kawahara N(4), Kiga D(5), Hanaki KI(6), Minari J(7).	2024	Governing dual-use research of concern (DURC) in the life sciences has become difficult owing to the diversification of scientific domains, digitalization of potential threats, and the proliferation of actors. This paper proposes three approaches to realize bottom-up governance of DURC from laboratory operation to institutional decision-making levels. First, a technological approach can predict a…	248	NA	NA	NA	NA	0	pathogens	1	NA	0	Y	0	Y	N	NA	Bacteria	Streptococcus	N	Y
611	10.1093/genetics/145.3.573.	PMC1207843	9055068	A Different Perspective on the COVID-19 Pandemic: Origin of the Outbreak (Part 1).	Y	Barbari A(1).	2024	In December 2019, an outbreak caused by novel coronavirus 2019 (COVID-19) started in Wuhan, China. After extensive speculation about a causative agent, a novel betacoronavirus, in the same family as SARS-CoV and MERS-CoV, was identified via next-generation sequencing from samples received from several pneumonia patients. Ribonucleic acid extracted from the patient's bronchoalveolar lavage fluid w…	280	MERS-CoV; SARS-CoV; betacoronavirus; coronavirus 2019; patient; patients	bronchoalveolar lavage fluid	mers - cov; sars - cov	NA	0	virus; viral; coronavirus; betacoronavirus; pathogen	5	NA	0	Y	0	Y	N	NA	Virus	NA	N	Y
612	10.1007/BF00288600.	NA	7854313	Use and dual use of synthetic biology.	Y	Danchin A.	2025	A brief history of the field shows that the impression of novelty we have today when we talk about synthetic biology is merely the sign of a rapid loss of memory of the events surrounding its creation. The dangers of misuse were identified even before the first experiments, but this has not led to a shared awareness. Building a cell ab initio involves combining a machine (called a chassis by spec…	351	NA	NA	NA	NA	0	pathogens; pathogen	2	NA	0	Y	0	Y	N	NA	Virus	NA	N	Y
				Virology under the Microscope-a Call for Rational Discourse.	Y	Goodrum F(1), Lowen AC(2), Lakdawala S(2), Alwine J(1)(3), Casadevall A(4), Imperiale MJ(5), Atwood W(6), Avgousti D(7), Baines J(8), Banfield B(9), Banks L(10), Bhaduri-McIntosh S(11), Bhattacharya D(12), Blanco-Melo D(7), Bloom D(11), Boon A(13), Boulant S(11), Brandt C(14), Broadbent A(15), Brooke C(13), Cameron C(16), Campos S(12), Caposio P(17), Chan G(18), Cliffe A(19), Coffin J(20), Collin…	2023	Viruses have brought humanity many challenges: respiratory infection, cancer, neurological impairment and immunosuppression to name a few. Virology research over the last 60+ years has responded to reduce this disease burden with vaccines and antivirals. Despite this long history, the COVID-19 pandemic has brought unprecedented attention to the field of virology. Some of this attention is focused…	936	Viruses; human	cancer; disease	human	cancer	1	viruses; virus; infectious; infection; infections; pathogens	6			Y	1	Y	N	NA	Virus	NA	N	Y
				Board on Life Sciences; Division on Earth and Life Studies; Committee on Science, Technology, and Law; Policy and Global Affairs; Board on Health Sciences Policy; National Research Council; Institute of Medicine.	Y	Washington (DC): National Academies Press (US); 2015 Apr 13. The National Academies Collection: Reports funded by National Institutes of Health.	NA	On October 17, 2014, spurred by incidents at U.S. government laboratories that raised serious biosafety concerns, the United States government launched a one-year deliberative process to address the continuing controversy surrounding so-called â€œgain-of-functionâ€ (GOF) research on respiratory pathogens with pandemic potential. The gain of function controversy began in late 2011 with the questi…	242	H5N1 avian influenza	NA	h5n1 avian influenza	heart	1	viruses; pathogens	2			Y	1	Y	N	H5N1	Bacteria	Pseudomonas	N	Y
156	10.1074/jbc.M112.399725.	PMC3460471	22875854	A role for gorilla APOBEC3G in shaping lentivirus evolution including transmission to humans.	Y	Nakano Y(1), Yamamoto K(1)(2), Ueda MT(3), Soper A(1)(2), Konno Y(1)(4)(5), Kimura I(1)(4)(6), Uriu K(4)(7), Kumata R(1)(4)(8), Aso H(1)(4)(6), Misawa N(1), Nagaoka S(1)(4)(5), Shimizu S(1)(6), Mitsumune K(1)(6), Kosugi Y(1)(6), Juarez-Fernandez G(1)(2), Ito J(1)(4), Nakagawa S(3), Ikeda T(9)(10)(11), Koyanagi Y(1)(2)(6), Harris RS(9)(10), Sato K(1)(4)(6)(7)(12).	2020	The APOBEC3 deaminases are potent inhibitors of virus replication and barriers to cross-species transmission. For simian immunodeficiency virus (SIV) to transmit to a new primate host, as happened multiple times to seed the ongoing HIV-1 epidemic, the viral infectivity factor (Vif) must be capable of neutralizing the APOBEC3 enzymes of the new host. Although much is known about current interactio…	204	SIV Vif; human APOBEC3s; simian immunodeficiency virus	NA	chimpanzee; hiv -; human; simian immunodeficiency virus; siv	NA	0	virus; viral	2	human	1	NA	1	Y	N	Simian immunodeficiency virus	Eukayrote	Candida	Y	Y
233	10.1093/hmg/ddq161.	NA	20406734	Extensive recoding of dengue virus type 2 specifically reduces replication in primate cells without gain-of-function in Aedes aegypti mosquitoes.	Y	Stauft CB(1)(2), Shen SH(1), Song Y(1), Gorbatsevych O(1), Asare E(1), Futcher B(1), Mueller S(1)(2), Payne A(3), Brecher M(3), Kramer L(3)(4), Wimmer E(1)(2).	2018	Dengue virus (DENV), an arthropod-borne ("arbovirus") virus, causes a range of human maladies ranging from self-limiting dengue fever to the life-threatening dengue shock syndrome and proliferates well in two different taxa of the Animal Kingdom, mosquitoes and primates. Mosquitoes and primates show taxonomic group-specific intolerance to certain codon pairs when expressing their genes by transla…	255	human; primates	NA	dengue; dengue virus; dengue viruses; denv; human	NA	0	virus; viruses; arbovirus; pathogens	4	human	1	NA	1	Y	N	Dengue virus (DENV)	Virus	NA	N	Y
234	10.1099/00221287-143-2-577.	NA	9043134	MicroRNA-based strategy to mitigate the risk of gain-of-function influenza studies.	Y	Langlois RA(#)(1)(2), Albrecht RA(#)(1)(2), Kimble B(3), Sutton T(3), Shapiro JS(1), Finch C(3), Angel M(3), Chua MA(1), Gonzalez-Reiche AS(3), Xu K(3), Perez D(3), GarcÃ­a-Sastre A(1)(2)(4), tenOever BR(1)(2)(4).	2013	Recent gain-of-function studies in influenza A virus H5N1 strains revealed that as few as three-amino-acid changes in the hemagglutinin protein confer the capacity for viral transmission between ferrets. As transmission between ferrets is considered a surrogate indicator of transmissibility between humans, these studies raised concerns about the risks of gain-of-function influenza A virus researc…	175	ferrets; humans	NA	humans; influenza a virus; influenza a virus h5n1 strains	NA	0	virus; viral; viruses	3	human; mouse; mice	3	NA	0	Y	N	H5N1	Bacteria	Acinetobacter	N	Y
238	10.1093/emboj/19.13.3446.	PMC313929	10880457	Gain-of-function analogues of the pore-forming peptide melittin selected by orthogonal high-throughput screening.	Y	Krauson AJ(1), He J, Wimley WC.	2012	We recently developed an orthogonal, high-throughput assay to identify peptides that self-assemble into potent, equilibrium pores in synthetic lipid bilayers. Here, we use this assay as a high-throughput screen to select highly potent pore-forming peptides from a 7776-member rational combinatorial peptide library based on the sequence of the natural pore-forming peptide toxin melittin. In the lib…	276	NA	NA	NA	NA	0	NA	0	NA	0	NA	0	Y	N	None	Bacteria	Staphylococcus	Y	Y
245	10.1111/nph.13459.	NA	26009937	Mapping influenza transmission in the ferret model to transmission in humans.	Y	Buhnerkempe MG(1), Gostic K(1), Park M(1), Ahsan P(1), Belser JA(2), Lloyd-Smith JO(1).	2015	The controversy surrounding 'gain-of-function' experiments on high-consequence avian influenza viruses has highlighted the role of ferret transmission experiments in studying the transmission potential of novel influenza strains. However, the mapping between influenza transmission in ferrets and in humans is unsubstantiated. We address this gap by compiling and analyzing 240 estimates of influenz…	161	avian influenza viruses; ferrets; humans; influenza	NA	humans	NA	0	viruses	1	human	1	Y	0	Y	N	Influenza virus	Eukayrote	Candida	N	Y
252	10.1038/gene.2011.88.	NA	22237417	Study of Staphylococcus aureus pathogenic genes by transfer and expression in the less virulent organism Streptococcus gordonii.	Y	Stutzmann Meier P(1), Entenza JM, Vaudaux P, Francioli P, Glauser MP, Moreillon P.	2001	Because Staphylococcus aureus strains contain multiple virulence factors, studying their pathogenic role by single-gene inactivation generated equivocal results. To circumvent this problem, we have expressed specific S. aureus genes in the less virulent organism Streptococcus gordonii and tested the recombinants for a gain of function both in vitro and in vivo. Clumping factor A (ClfA) and coagul…	207	NA	aureus	s. aureus; staphylococcus aureus; streptococcus gordonii	NA	0	staphylococcus; streptococcus; infections	3	rats	1	NA	0	Y	N	Staphylococcus aureus	Eukayrote	Candida	Y	Y
253	10.1016/j.celrep.2013.06.025.	PMC3752781	23871672	The rhesus rotavirus gene encoding VP4 is a major determinant in the pathogenesis of biliary atresia in newborn mice.	Y	Wang W(1), Donnelly B, Bondoc A, Mohanty SK, McNeal M, Ward R, Sestak K, Zheng S, Tiao G.	2011	Biliary atresia (BA) is a devastating disease of childhood for which increasing evidence supports a viral component in pathogenesis. The murine model of BA is induced by perinatal infection with rhesus rotavirus (RRV) but not with other strains of rotavirus, such as TUCH. To determine which RRV gene segment(s) is responsible for pathogenesis, we used the RRV and TUCH strains to generate a complet…	249	RRV; TUCH; murine; reassortants; rhesus rotavirus	NA	rhesus rotavirus; rrv	NA	0	viral; rotavirus; infection	3	mice	1	NA	0	Y	N	Rhesus rotavirus	Eukayrote	Candida	Y	Y
336	10.1074/jbc.M807172200.	PMC2635039	19047059	Engineering of three-finger fold toxins creates ligands with original pharmacological profiles for muscarinic and adrenergic receptors.	Y	Fruchart-Gaillard C(1), Mourier G, Blanchet G, Vera L, Gilles N, MÃ©nez R, Marcon E, Stura EA, Servent D.	2012	Protein engineering approaches are often a combination of rational design and directed evolution using display technologies. Here, we test "loop grafting," a rational design method, on three-finger fold proteins. These small reticulated proteins have exceptional affinity and specificity for their diverse molecular targets, display protease-resistance, and are highly stable and poorly immunogenic.…	248	NA	NA	NA	NA	0	NA	0	NA	0	NA	0	Y	N	None	Bacteria	Nesseria	Y	Y
338	10.1074/jbc.M003056200.	NA	10801868	DNase Sda1 allows invasive M1T1 Group A Streptococcus to prevent TLR9-dependent recognition.	Y	Uchiyama S(1), Andreoni F, Schuepbach RA, Nizet V, Zinkernagel AS.	2012	Group A Streptococcus (GAS) has developed a broad arsenal of virulence factors that serve to circumvent host defense mechanisms. The virulence factor DNase Sda1 of the hyperinvasive M1T1 GAS clone degrades DNA-based neutrophil extracellular traps allowing GAS to escape extracellular killing. TLR9 is activated by unmethylated CpG-rich bacterial DNA and enhances innate immune resistance. We hypothe…	217	NA	DNase Sda1; GAS; immune c	m1t1	NA	0	bacterial; streptococcus	2	mice	1	NA	0	Y	N	Streptoccus Group A	Bacteria	Escherichia	N	Y
345	10.1007/s00294-002-0274-2.	NA	12073095	Identification of a key determinant of hepatitis C virus cell culture adaptation in domain II of NS3 helicase.	Y	Grobler JA(1), Markel EJ, Fay JF, Graham DJ, Simcoe AL, Ludmerer SW, Murray EM, Migliaccio G, Flores OA.	2003	Efficient replication of hepatitis C virus (HCV) replicons in cell culture is associated with specific sequences not generally observed in vivo. These cell culture adaptive mutations dramatically increase the frequency with which replication is established in vitro. However, replicons derived from HCV isolates that have been shown to replicate in chimpanzees do not replicate in cell culture even …	223	hepatitis C virus	NA	hcv; hepatitis c virus	NA	0	virus; infectious	2	NA	0	NA	0	Y	N	Hepatitis C virus (HCV)	Eukayrote	Candida	Y	Y
347	10.1023/a:1006455130098.	NA	11289504	The Sca2 autotransporter protein from Rickettsia conorii is sufficient to mediate adherence to and invasion of cultured mammalian cells.	Y	Cardwell MM(1), Martinez JJ.	2009	Obligate intracellular bacteria of the genus Rickettsia must adhere to and invade the host endothelium in order to establish an infection. These processes require the interaction of rickettsial surface proteins with mammalian host cell receptors. A previous bioinformatic analysis of sequenced rickettsial species identified a family of at least 17 predicted "surface cell antigen" (sca) genes whose…	258	NA	NA	fever group	NA	0	bacteria; infection	2	NA	0	NA	0	Y	N	Rickettsia conorii	Eukayrote	Candida	Y	Y
373	10.1177/1362361307075705.	NA	17353214	A second-site mutation that restores replication of a Tat-defective human immunodeficiency virus.	N (Gene changed from Y)	Verhoef K(1), Berkhout B.	1999	We previously constructed a large set of mutants of the human immunodeficiency virus type 1 (HIV-1) regulatory protein Tat with conservative amino acid substitutions in the activation domain. These Tat variants were analyzed in the context of the infectious virus, and several mutants were found to be defective for replication. In an attempt to obtain second-site suppressor mutations that could pr…	319	human immunodeficiency virus type 1	NA	human; virus	NA	0	virus; viruses; infectious	3	human	1	NA	0	Y	N	Human immunodeficiency virus (HIV-1)	Bacteria	Staphylococcus	N	Y
382	10.16288/j.yczz.14-217.	NA	25665641	Upregulation of the Adhesin Gene EPA1 Mediated by PDR1 in Candida glabrata Leads to Enhanced Host Colonization.	Y	Vale-Silva LA(1), Moeckli B(1), Torelli R(2), Posteraro B(3), Sanguinetti M(2), Sanglard D(1).	2016	Candida glabrata is the second most common Candida species causing disseminated infection, after C.Â albicans. C.Â glabrata is intrinsically less susceptible to the widely used azole antifungal drugs and quickly develops secondary resistance. Resistance typically relies on drug efflux with transporters regulated by the transcription factor Pdr1. Gain-of-function (GOF) mutations in PDR1 lead to a …	405	C.; albicans	NA	c. albicans; c. gla; c. glabrata; candida; candida glabrata	NA	0	fungal; fungus; infection; infections; pathogen	5	human	1	NA	0	Y	N	Candida albicans	Bacteria	Pseudomonas	N	Y
396	10.1586/ers.11.20.	NA	21702661	Phenylalanine residues at the carboxyl terminus of the herpes simplex virus 1 UL20 membrane protein regulate cytoplasmic virion envelopment and infectious virus production.	N (Gene changed from Y)	Charles AS(1), Chouljenko VN(1), Jambunathan N(1), Subramanian R(1), Mottram P(1), Kousoulas KG(2).	2014	The herpes simplex virus type 1 (HSV-1) UL20 gene encodes a 222-amino-acid nonglycosylated envelope protein which forms a complex with viral glycoprotein K (gK) that functions in virion envelopment, egress, and virus-induced cell fusion. To investigate the role of the carboxyl terminus of the UL20 protein (UL20p) in cytoplasmic virion envelopment, a cadre of mutant viruses was constructed and cha…	405	herpes simplex virus type 1	NA	herpes simplex virus type 1; hsv - 1	NA	0	virus; viral; viruses; infectious	4	NA	0	NA	0	Y	N	Herpes simplex virus type 1 (HSV-1)	Bacteria	Borrelia	N	Y
413	10.1111/epi.12123.	NA	23398611	Decoding non-human mammalian adaptive signatures of 2.3.4.4b H5N1 to assess its human adaptive potential.	N (Gene changed from Y)	Nataraj R(1), Ashok AK(1), Dey AA(1), Kesavardhana S(1).	2025	The 2.3.4.4b clade highly pathogenic avian influenza H5N1 infected diverse non-human mammalian species, gained mammal-to-mammal transmission potential, and caused sporadic human infections. However, whether non-human mammals enable the human adaptation of 2.3.4.4b H5N1 to establish human infections is unclear. Gain-of-function research restrictions may hinder the assessment of 2.3.4.4b H5N1 human…	413	H5N1; H5N1 human; human; mammal-to-mammal; non-human; non-human mammalian species	NA	human	NA	0	viruses; virus; infections; infection	4	human	1	Y	0	Y	N	H5N1	Bacteria	Streptococcus	N	Y
445	10.1007/978-1-61737-970-3_4.	NA	21104053	Application of a Biologically Contained Reporter System To Study Gain-of-Function H5N1 Influenza A Viruses with Pandemic Potential.	Y	Spieler EE(1)(2), Moritz E(1), Stertz S(3), Hale BG(3).	2020	Natural adaptation of an antigenically novel avian influenza A virus (IAV) to be transmitted efficiently in humans has the potential to trigger a devastating pandemic. Understanding viral genetic determinants underlying adaptation is therefore critical for pandemic preparedness, as the knowledge gained enhances surveillance and eradication efforts, prepandemic vaccine design, and efficacy assessm…	433	humans	NA	humans; iav; influenza a virus	NA	0	virus; viral; viruses; infectious; pathogen; pathogens	6	NA	0	NA	0	Y	N	Influenza virus	Bacteria	Streptococcus	N	Y
447	10.1371/journal.pone.0086677.	PMC3911918	24498279	A gain-of-function mutation in PDR1 of Candida glabrata decreases EPA1 expression and attenuates adherence to epithelial cells through enhancing recruitment of the Mediator subunit Gal11A.	Y	Tian Y(1), Zhuang Y(2), Chen Z(3), Mao Y(4), Zhang J(5), Lu R(6), Guo L(7).	2020	Genetic studies have revealed critical roles of transcription factor Pdr1 and the Mediator subunit Gal11A in regulating azole resistance in Candida glabrata. Recently, PDR1 gain-of-function (GOF) mutations have been shown to not only increase azole resistance but also enhance adherence during C. glabrata infection. However, mechanism of how Pdr1 regulates adherence, especially the implication of …	241	C. glabrata	Candida glabrata	c. glabrata; candida glabrata	NA	0	infection	1	NA	0	NA	0	Y	N	Candida glabrata	Bacteria	Streptococcus	N	Y
471	10.1074/jbc.273.23.14238.	NA	9603928	Adaptation of Candida albicans to specific host environments by gain-of-function mutations in transcription factors.	Y	MorschhÃ¤user J(1).	2024	The yeast Candida albicans is usually a harmless member of the normal microbiota in healthy persons but is also a major fungal pathogen that can colonize and infect almost every human tissue. A successful adaptation to environmental changes encountered in different host niches requires an appropriate regulation of gene expression. The zinc cluster transcription factors are the largest family of t…	207	human tissue	yeast Candida albicans	c. albicans; candida albicans; human; yeast	NA	0	fungal; pathogen	2	human; yeast	2	Y	0	Y	N	Candida albicans	Virus	NA	N	Y
510	10.4161/cc.10.21.17920.	PMC3266008	22045127	Experimental Adaptive Evolution of Simian Immunodeficiency Virus SIVcpz to Pandemic Human Immunodeficiency Virus Type 1 by Using a Humanized Mouse Model.	Y	Sato K(1)(2)(3), Misawa N(4)(2), Takeuchi JS(4), Kobayashi T(4), Izumi T(4)(2), Aso H(2)(5), Nagaoka S(2)(6), Yamamoto K(2)(7), Kimura I(2)(8), Konno Y(2)(6), Nakano Y(4)(2), Koyanagi Y(4)(2).	2018	Human immunodeficiency virus type 1 (HIV-1), the causative agent of AIDS, originated from simian immunodeficiency virus from chimpanzees (SIVcpz), the precursor of the human virus, approximately 100 years ago. This indicates that HIV-1 has emerged through the cross-species transmission of SIVcpz from chimpanzees to humans. However, it remains unclear how SIVcpz has evolved into pandemic HIV-1 in …	404	Human immunodeficiency virus type 1; MB897; SIVcpz; chimpanzees; human virus; humans; simian immunodeficiency virus	NA	hiv; hiv -; human; human immunodeficiency virus type; humans; simian immunodeficiency virus	NA	0	virus; viral; viruses; coronavirus; infectious	5	human; mice; mouse	3	NA	0	Y	N	Simian immunodeficiency virus	Eukayrote	Cryptococcus	Y	Y
528	10.1385/MN:28:2:149.	NA	14576453	Contributions of the Four Essential Entry Glycoproteins to HSV-1 Tropism and the Selection of Entry Routes.	Y	Hilterbrand AT(1), Daly RE(1)(2), Heldwein EE(3)(2).	2021	Herpes simplex viruses (HSV-1 and HSV-2) encode up to 16 envelope proteins, four of which are essential for entry. However, whether these four proteins alone are sufficient to dictate the broad cellular tropism of HSV-1 and the selection of different cell type-dependent entry routes is unknown. To begin addressing this, we previously pseudotyped vesicular stomatitis virus (VSV), lacking its nativ…	371	HSV-1; HSV-2; Herpes simplex viruses; gH; pseudotyped vesicular stomatitis virus	NA	herpes simplex viruses; hsv -; vesicular stomatitis virus; vsv	NA	0	viruses; virus	2	NA	0	NA	0	Y	N	Herpes simplex virus	Bacteria	Borrelia	N	Y
545	10.1074/jbc.M201956200.	NA	12021272	Gain of function in Mycobacterium bovis BCG Moreau due to loss of a transcriptional repressor.	Y	Monteiro-Maia R(1), Correa PR(1), Sousa-Vasconcelos PDS(2), Pinho RT(2), MendonÃ§a-Lima L(1).	2018	The Bacille Calmette-GuÃ©rin (BCG) vaccine comprises a family of genetically different strains derived by the loss of genomic regions (RDs) and other mutations. In BCG Moreau, loss of RD16 inactivates rv3405c * , encoding a transcriptional repressor that negatively regulates the expression of Rv3406, an alkyl sulfatase. To evaluate the impact of this loss on the BCG and host cell viability and th…	199	NA	RDs	NA	NA	0	bacteria	1	NA	0	NA	0	Y	N	Mycobacterium bovis	Bacteria	Escherichia	N	Y
558	10.2174/138920211794520187.	PMC3129038	21886450	SARS-CoV-2 S Mutations: A Lesson from the Viral World to Understand How Human Furin Works.	Y	Cassari L(1), Pavan A(2), Zoia G(2), Chinellato M(2), Zeni E(1), Grinzato A(3), Rothenberger S(4)(5), Cendron L(2), Dettin M(1), Pasquato A(1).	2023	Severe acute respiratory syndrome coronavirus-2 (SARS-CoV-2) is the etiological agent responsible for the worldwide pandemic and has now claimed millions of lives. The virus combines several unusual characteristics and an extraordinary ability to spread among humans. In particular, the dependence of the maturation of the envelope glycoprotein S from Furin enables the invasion and replication of t…	223	humans	NA	humans; sars - cov - 2; severe acute respiratory syndrome coronavirus - 2	NA	0	virus; coronavirus; pathogens	3	NA	0	NA	0	Y	N	Sever acute respiratory syndrome coronavirus-2 (SARS-CoV-2)	Eukayrote	Candida	N	Y
572	10.17226/23484	NA	27403489	Broadly Antiviral Activities of TAP1 through Activating the TBK1-IRF3-Mediated Type I Interferon Production.	Y	Zhao J(1)(2), Li R(1)(2), Li Y(1)(2), Chen J(1)(2), Feng F(1)(2), Sun C(1)(2).	2021	Deeply understanding the virus-host interaction is a prerequisite for developing effective anti-viral strategies. Traditionally, the transporter associated with antigen processing type 1 (TAP1) is critical for antigen presentation to regulate adaptive immunity. However, its role in controlling viral infections through modulating innate immune signaling is not yet fully understood. In the present …	197	NA	NA	NA	NA	0	virus; viral; viruses; infectious; infections	5	NA	0	NA	0	Y	N	None	Eukayrote	Candida	N	Y
601	10.1007/978-1-62703-592-7_19.	NA	24306875	The transcriptional landscape of Venezuelan equine encephalitis virus (TC-83) infection.	Y	Yao Z(1), Zanini F(2)(3), Kumar S(1), Karim M(1), Saul S(1), Bhalla N(4), Panpradist N(1)(5), Muniz A(1), Narayanan A(4), Quake SR(2)(6)(7), Einav S(1)(8).	2021	Venezuelan Equine Encephalitis Virus (VEEV) is a major biothreat agent that naturally causes outbreaks in humans and horses particularly in tropical areas of the western hemisphere, for which no antiviral therapy is currently available. The host response to VEEV and the cellular factors this alphavirus hijacks to support its effective replication or evade cellular immune responses are largely unc…	278	Equine Encephalitis Virus; horses; humans	NA	equine; humans; virus	NA	0	virus; viral; viruses; alphavirus; infection; infections	6	human	1	NA	0	Y	N	Venezuelan equine encephalitis virus	Eukayrote	Candida	N	Y
607	10.4161/cc.8.4.7660.	NA	19182527	Artificial Selection for Pathogenicity Mutations in Staphylococcus aureus Identifies Novel Factors Relevant to Chronic Infection.	Y	McLean K(1), Holmes EA(1), Penewit K(1), Lee DK(1), Hardy SR(1), Ren M(1), Krist MP(1), Huang K(1), Waalkes A(1), Salipante SJ(2).	2019	Adaptation of Staphylococcus aureus to host microenvironments during chronic infection involves spontaneous mutations, yet changes underlying adaptive phenotypes remain incompletely explored. Here, we employed artificial selection and whole-genome sequencing to better characterize spontaneous chromosomal mutations that alter two pathogenicity phenotypes relevant to chronic infection in S. aureus:…	266	NA	NA	s. aureus; staphylococcus aureus	NA	0	bacterial; staphylococcus; infection	3	NA	0	NA	0	Y	N	Staphylococcus aureus	Eukayrote	Candida	N	Y
				Elucidating the Immune Evasion Mechanisms of Borrelia mayonii, the Causative Agent of Lyme Disease.	Y	Walter L(1), SÃ¼rth V(1), RÃ¶ttgerding F(1), Zipfel PF(2)(3), Fritz-Wolf K(4)(5), Kraiczy P(1).	2019	Borrelia (B.) mayonii sp. nov. has recently been reported as a novel human pathogenic spirochete causing Lyme disease (LD) in North America. Previous data reveal a higher spirochaetemia in the blood compared to patients infected by LD spirochetes belonging to the B. burgdorferi sensu lato complex, suggesting that this novel genospecies must exploit strategies to overcome innate immunity, in parti…	369	burgdorferi; human; patients	NA	b. burgdorferi; human	blood	1	bacterial	1			NA	0	Y	N	Borrelia mayonii sp. nov.	Eukayrote	Candida	N	Y
				Complement evasion factor (CEF), a novel immune evasion factor of Streptococcus pyogenes.	Y	Aghababa H(1), Ting YT(2)(3), Pilapitiya D(1)(4), Loh JMS(1)(5), Young PG(2)(5), Proft T(1)(5).	2022	Streptococcus pyogenes, a leading human pathogen, is responsible for a wide range of diseases, including skin and soft tissue infections and severe invasive diseases. S. pyogenes produces a large arsenal of virulence factors, including several immune evasion factors. We have identified an open reading frame (spy0136) in the S. pyogenes SF370 genome encoding a protein of unknown function. Using re…	271	human; human plasma	NA	human; s. pyogenes; streptococcus pyogenes	blood	1	streptococcus; infections; infection; pathogen	4			NA	0	Y	N	Streptococcus pyogenes	Eukayrote	Candida	Y	Y
				Functional analysis of Streptococcus pyogenes nuclease A (SpnA), a novel group A streptococcal virulence factor.	Y	Chang A(1), Khemlani A, Kang H, Proft T.	2011	Streptococcus pyogenes nuclease A (SpnA) is a recently discovered DNase that plays a role in virulence as shown in a mouse infection model. SpnA is the only cell wall-anchored DNase found in S. pyogenes thus far and shows a unique protein architecture. The C-terminal nuclease domain contains highly conserved catalytic site and Mg(2+) binding site residues. However, expression of the SpnA nuclease…	212	mouse	NA	mouse; s. pyogenes; streptococcus pyogenes	blood	1	streptococcus; lactococcus; infection	3			NA	0	Y	N	Streptococcus pyogenes	Eukayrote	Candida	Y	Y
				The Cell Wall Deacetylases Spy1094 and Spy1370 Contribute to Streptococcus pyogenes Virulence.	Y	Aspell T(1), Khemlani AHJ(1), Tsai CJ(1)(2), Loh JMS(1)(2), Proft T(1)(2).	2023	Streptococcus pyogenes, or Group A Streptococcus (GAS), is a strictly human pathogen that causes a wide range of diseases, including skin and soft tissue infections, toxic shock syndrome and acute rheumatic fever. We have recently reported that Spy1094 and Spy1370 of S. pyogenes serotype M1 are N-acetylglucosamine (GlcNAc) deacetylases. We have generated spy1094 and spy1370 gene deletion mutants …	213	human	GAS	group a streptococcus; human; lactococcus lactis; s. pyogenes; streptococcus pyogenes	blood	1	streptococcus; lactococcus; infections; infection; pathogen	5			NA	0	Y	N	Streptococcus pyogenes	Bacteria	Staphylococcus	Y	Y
				NS2B/NS3 mutations enhance the infectivity of genotype I Japanese encephalitis virus in amplifying hosts.	Y	Fan YC(1)(2), Liang JJ(3), Chen JM(1), Lin JW(1), Chen YY(1), Su KH(4), Lin CC(5), Tu WC(6), Chiou MT(4), Ou SC(1), Chang GJ(7), Lin YL(3), Chiou SS(1).	2019	Genotype I (GI) virus has replaced genotype III (GIII) virus as the dominant Japanese encephalitis virus (JEV) in the epidemic area of Asia. The mechanism underlying the genotype replacement remains unclear. Therefore, we focused our current study on investigating the roles of mosquito vector and amplifying host(s) in JEV genotype replacement by comparing the replication ability of GI and GIII vi…	272	JEV	GI	NA	blood	1	virus; viruses; viral; infection	4			NA	0	Y	N	Japanese enchaplitis virus	Virus	NA	Y	Y
				The Metalloprotease, Mpr1, Engages AnnexinA2 to Promote the Transcytosis of Fungal Cells across the Blood-Brain Barrier.	Y	Na Pombejra S(1), Salemi M(2), Phinney BS(2), Gelli A(1).	2017	Eukaryotic pathogens display multiple mechanisms for breaching the blood-brain barrier (BBB) and invading the central nervous system (CNS). Of the fungal spp., that cause disease in mammals, only some cross brain microvascular endothelial cells which constitute the BBB, and invade the brain. Cryptococcus neoformans, the leading cause of fungal meningoencephalitis, crosses the BBB directly by tran…	311	NA	NA	cryptococcus neoformans	blood; brain; nervous	3	cryptococcus; fungal; pathogens	3			NA	0	Y	N	Cryptococcus enoformans	Virus	NA	Y	Y
				Identification of Tp0751 (Pallilysin) as a Treponema pallidum Vascular Adhesin by Heterologous Expression in the Lyme disease Spirochete.	Y	Kao WA(1), PÄ›troÅ¡ovÃ¡ H(1), Ebady R(1), Lithgow KV(2), Rojas P(3), Zhang Y(1), Kim YE(1), Kim YR(1), Odisho T(1), Gupta N(1), Moter A(4), Cameron CE(5), Moriarty TJ(6)(7).	2017	Treponema pallidum subsp. pallidum, the causative agent of syphilis, is a highly invasive spirochete pathogen that uses the vasculature to disseminate throughout the body. Identification of bacterial factors promoting dissemination is crucial for syphilis vaccine development. An important step in dissemination is bacterial adhesion to blood vessel surfaces, a process mediated by bacterial protein…	213	NA	NA	t. pallidum; treponema pallidum subsp. pallidum	blood; vascular	2	bacterial; bacteria; infectious; pathogen	4			NA	0	Y	N	Borrelia burgdorferi	Virus	NA	Y	Y
				Complement regulator C4BP binds to Staphylococcus aureus surface proteins SdrE and Bbp inhibiting bacterial opsonization and killing.	Y	Hair PS(1), Foley CK(1), Krishna NK(2), Nyalwidhe JO(3), Geoghegan JA(4), Foster TJ(4), Cunnion KM(5).	2013	Staphylococcus aureus is a premier human pathogen and the most common cause of osteoarticular, wound, and implanted device infections. We recently demonstrated S. aureus efficiently binds the classical complement regulator C4b-binding protein (C4BP) inhibiting antibody-initiated complement-mediated opsonization. Here we identify S. aureus surface protein SdrE as a C4BP-binding protein. Recombinan…	181	human	NA	human; s. aureus; staphylococcus aureus	osteoarticular	1	bacterial; staphylococcus; lactococcus; infections; pathogen	5			NA	0	Y	N	Staphylococcus aureus	Bacteria	Staphylococcus	Y	Y
				HIV-1 Matrix Trimerization-Impaired Mutants Are Rescued by Matrix Substitutions That Enhance Envelope Glycoprotein Incorporation.	Y	Tedbury PR(#)(1), Novikova M(#)(1), Alfadhli A(2), Hikichi Y(1), Kagiampakis I(3), KewalRamani VN(3), Barklis E(2), Freed EO(4).	2019	The matrix (MA) domain of HIV-1 Gag plays key roles in virus assembly by targeting the Gag precursor to the plasma membrane and directing the incorporation of the viral envelope (Env) glycoprotein into virions. The latter function appears to be in part dependent on trimerization of the MA domain of Gag during assembly, as disruption of the MA trimer interface impairs Env incorporation. Conversely…	405	NA	NA	hiv -	leukemia	1	virus; viral	2			NA	0	Y	N	Human immunodeficiency virus (HIV-1)	Bacteria	Yersinia	N	Y
				The pentameric complex of human Cytomegalovirus: cell tropism, virus dissemination, immune response and vaccine development.	Y	Gerna G(1), Revello MG(2), Baldanti F(3)(4), Percivalle E(3), Lilleri D(1).	2017	Between the 1980s and 1990s, three assays were developed for diagnosis of human cytomegalovirus (HCMV) infections: leuko (L)-antigenemia, l-viremia and l-DNAemia, detecting viral protein pp65, infectious virus and viral DNA, respectively, in circulating leukocytes Repeated initial attempts to reproduce the three assays in vitro using laboratory-adapted strains and infected cell cultures were cons…	249	HCMV; human cytomegalovirus	l-DNAemia; leuko	hcmv; human cytomegalovirus	leuko; leukocytes; fibroblasts	3	bacterial; viral; virus; viruses; cytomegalovirus; infectious; infections	7			NA	0	Y	N	Human cytomegalovirus (HCMV)	Virus	NA	N	Y
				Human cytomegalovirus UL131-128 genes are indispensable for virus growth in endothelial cells and virus transfer to leukocytes.	Y	Hahn G(1), Revello MG, Patrone M, Percivalle E, Campanini G, Sarasini A, Wagner M, Gallina A, Milanesi G, Koszinowski U, Baldanti F, Gerna G.	2004	Erratum in J Virol. 2009 Jun;83(12):6323. Human cytomegalovirus (HCMV), a ubiquitous human pathogen, is the leading cause of birth defects and morbidity in immunocompromised patients and a potential trigger for vascular disease. HCMV replicates in vascular endothelial cells and drives leukocyte-mediated viral dissemination through close endothelium- leukocyte interaction. However, the genetic bas…	167	HCMV; Human cytomegalovirus; human; patients	NA	hcmv; human; human cytomegalovirus	leukocyte; leukocytes; vascular	3	viral; virus; cytomegalovirus; infection; pathogen	5			NA	0	Y	N	Human cytomegalovirus (HCMV)	Virus	NA	N	Y
				Mutation in Staphylococcus aureus that supports gain of function in susceptibility both to hypochlorous acid and to human neutrophils.	Y	Teghanemt A(1), Schilcher K(2)(3), Kavanaugh JS(2), Horswill AR(2)(4), Nauseef WM(1).	2025	Optimal antimicrobial action of human neutrophils (polymorphonuclear leukocytes [PMNs]) relies on the synergy of oxidants and granule proteins, most notably that between the granule protein myeloperoxidase (MPO) and hydrogen peroxide (H2O2) to oxidize chloride anion to produce the potent microbicide, hypochlorous acid (HOCl). However, despite the potency of HOCl, some ingested Staphylococcus aure…	284	human neutrophils	NA	human; staphylococcus aureus	leukocytes; leukocyte; jleuko	3	staphylococcus	1			NA	0	Y	N	Staphylococcus aureus	Eukayrote	Saccharomyces	N	Y
				Redundant and Cooperative Roles for Yersinia pestis Yop Effectors in the Inhibition of Human Neutrophil Exocytic Responses Revealed by Gain-of-Function Approach.	Y	Pulsifer AR(1), Vashishta A(2), Reeves SA(1), Wolfe JK(3), Palace SG(4), Proulx MK(4), Goguen J(4), Bodduluri SR(1)(5), Haribabu B(1)(5), Uriarte SM(2), Lawrenz MB(6)(3).	2020	Yersinia pestis causes a rapid, lethal disease referred to as plague. Y. pestis actively inhibits the innate immune system to generate a noninflammatory environment during early stages of infection to promote colonization. The ability of Y. pestis to create this early noninflammatory environment is in part due to the action of seven Yop effector proteins that are directly injected into host cells…	234	Y.	NA	y. pestis; yersinia pestis	leukotriene	1	infection	1			NA	0	Y	N	Yersinia pestis	Eukayrote	Candida	N	Y
				Evolution of recombinant lymphocytic choriomeningitis virus/Lassa virus in vivo highlights the importance of the GPC cytosolic tail in viral fitness.	Y	Sommerstein R(1), Ramos da Palma J(2), OlschlÃ¤ger S(3), Bergthaler A(1), Barba L(3), Lee BP(1), Pasquato A(2), Flatz L(4).	2014	A key characteristic of arenaviruses is their ability to establish persistent infection in their natural host. Different factors like host age, viral dose strain, and route of infection may contribute to the establishment of persistence. However, the molecular mechanisms governing persistence are not fully understood. Here, we describe gain-of-function mutations of lymphocytic choriomeningitis vi…	269	LCMV; Lassa virus; mice	lymphocytic choriomeningitis virus	lassa virus; lasv; lcmv; lymphocytic choriomeningitis virus; mice	lymphocytic	1	viral; virus; viruses; infection	4			NA	0	Y	N	Arenviruses (LCMV & LASV)	Eukayrote	Candida	N	Y
				Avidity binding of human adenovirus serotypes 3 and 7 to the membrane cofactor CD46 triggers infection.	Y	Trinh HV(1), Lesage G, Chennamparampil V, Vollenweider B, Burckhardt CJ, Schauer S, Havenga M, Greber UF, Hemmi S.	2012	The species B human adenoviruses (HAdVs) infect cells upon attaching to CD46 or desmoglein 2 (DSG-2) by one or several of their 12 fiber knob trimers (FKs). To test whether DSG-2 and CD46 simultaneously serve as virus receptors for adenovirus type 3 (Ad3), we performed individual and combined CD46/DSG-2 loss-of-function studies in human lung A549 and 16HBE14o cells. Our results suggest that in th…	259	Ad3; HAdVs; adenovirus type 3; human lung A549	NA	human	melanoma	1	virus; adenovirus; infections; infection	4			NA	0	Y	N	Human adenovirus B	Eukayrote	Saccharomyces	N	Y
242	10.1177/1535676016661772.	PMC9451595	36090805	A novel transposon tagging element for obtaining gain-of-function mutants based on a self-stabilizing Ac derivative.	N (Gene changed from Y)	Suzuki Y(1), Uemura S, Saito Y, Murofushi N, Schmitz G, Theres K, Yamaguchi I.	2001	A novel tagging system AcREH, designed for obtaining gain-of-function mutations, was prepared on the basis of a self-stabilizing Ac transposon derivative. The transposable element, DsAT, was constructed in a way that it can activate transcription of neighboring genes by two 35S promoters and/or by four tandem repeats of the enhancer fragment of this promoter. DsAT revealed somatic excision in the…	131	tobacco transformants	NA	tobacco	NA	0	NA	0	NA	0	NA	0	N	N	None	Eukayrote	Candida	N	Y
637	10.1016/s0027-5107(01)00117-8.	NA	11376697	Thrombopoietin is required for full phenotype expression in a JAK2V617F transgenic mouse model of polycythemia vera.	N	Spivak JL(1), Merchant A(2), Williams DM(1), Rogers O(1), Zhao W(3), Duffield A(4), Resar LS(1), Moliterno AR(1), Zhao ZJ(3).	2020	The myeloproliferative neoplasms, polycythemia vera, essential thrombocytosis and primary myelofibrosis are hematopoietic stem cell disorders and share driver mutations that either directly activate the thrombopoietin receptor, MPL, or activate it indirectly through gain-of-function mutations in the gene for JAK2, its cognate tyrosine kinase. Paradoxically, MPL surface expression in hematopoietic…	248	NA	neoplasms	NA	NA	0	NA	0	mouse	1	policy; policies	2						N	N
644	10.1242/dev.080705.	PMC3367446	22627288	Categorising trajectories and individual item changes of the North Star Ambulatory Assessment in patients with Duchenne muscular dystrophy.	N	Muntoni F(1)(2), Domingos J(1), Manzur AY(1), Mayhew A(3), Guglieri M(3); UK NorthStar Network; Sajeev G(4)(5), Signorovitch J(4)(5), Ward SJ(4).	2019	Functional variability among boys with Duchenne muscular dystrophy (DMD) is well recognised and complicates interpretation of clinical studies. We hypothesised that boys with DMD could be clustered into groups sharing similar trajectories of ambulatory function over time, as measured by the North Star Ambulatory Assessment (NSAA) total score. We also explored associations with other variables suc…	419	boys; patients	DMD; Duchenne muscular; NSAA	NA	NA	0	NA	0	NA	0	policy; policies	2						N	N
645	10.1371/journal.pone.0030528.	PMC3266904	22291978	Phosphorylation of the Arp2 subunit relieves auto-inhibitory interactions for Arp2/3 complex activation.	N	Narayanan A(1), LeClaire LL 3rd, Barber DL, Jacobson MP.	2011	Actin filament assembly by the actin-related protein (Arp) 2/3 complex is necessary to build many cellular structures, including lamellipodia at the leading edge of motile cells and phagocytic cups, and to move endosomes and intracellular pathogens. The crucial role of the Arp2/3 complex in cellular processes requires precise spatiotemporal regulation of its activity. While binding of nucleation-…	229	NA	NA	NA	NA	0	pathogens	1	NA	0	policy	1						N	N
652	10.1016/s0896-6273(00)80356-6.	NA	9247272	Ether lipid deficiency disrupts lipid homeostasis leading to ferroptosis sensitivity.	N	Perez MA(1), Clostio AJ(1), Houston IR(1), Ruiz J(1), Magtanong L(2), Dixon SJ(2), Watts JL(1).	2022	Ferroptosis is an iron-dependent form of regulated cell death associated with uncontrolled membrane lipid peroxidation and destruction. Previously, we showed that dietary dihomo-gamma-linolenic acid (DGLA; 20: 3(n-6)) triggers ferroptosis in the germ cells of the model organism, Caenorhabditis elegans. We also demonstrated that ether lipid-deficient mutant strains are sensitive to DGLA-induced fe…	333	NA	NA	caenorhabditis elegans	NA	0	NA	0	caenorhabditis elegans; c. elegans	2	policy	1						N	N
657	10.33549/physiolres.932658.	NA	24564660	Reduced coenzyme Q synthesis confers non-target site resistance to the herbicide thaxtomin A.	N	Casey C(1)(2), KÃ¶cher T(3), Champion C(1), Jandrasits K(2), Mosiolek M(2), Bonnot C(1), Dolan L(1)(2).	2023	Herbicide resistance in weeds is a growing threat to global crop production. Non-target site resistance is problematic because a single resistance allele can confer tolerance to many herbicides (cross resistance), and it is often a polygenic trait so it can be difficult to identify the molecular mechanisms involved. Most characterized molecular mechanisms of non-target site resistance are caused …	338	NA	NA	NA	NA	0	NA	0	plants	1	policy	1						N	N
663	10.1128/JB.00038-06.	PMC1482917	16707668	High-throughput mapping of the phage resistance landscape in E. coli.	N	Mutalik VK(1)(2), Adler BA(2)(3), Rishi HS(4)(5), Piya D(2)(3), Zhong C(1), Koskella B(6), Kutter EM(7), Calendar R(8), Novichkov PS(1), Price MN(1), Deutschbauer AM(1)(2)(9), Arkin AP(1)(2)(3)(4)(5).	2020	Bacteriophages (phages) are critical players in the dynamics and function of microbial communities and drive processes as diverse as global biogeochemical cycles and human health. Phages tend to be predators finely tuned to attack specific hosts, even down to the strain level, which in turn defend themselves using an array of mechanisms. However, to date, efforts to rapidly and comprehensively id…	342	human	NA	human	NA	0	bacterial; bacteria; escherichia coli; infection	4	human	1	policy	1						N	N
666	10.1111/j.1365-2958.2004.04150.x.	NA	15228529	Genetic changes linked to two different syndromic forms of autism enhance reinforcement learning in early adolescent male but not female mice.	N	Chase J(1), Li JJ(1), Lin WC(1), Tai LH(1), Castro F(2)(3), Collins AG(3)(4), Wilbrecht L(1)(3).	2025	Autism Spectrum Disorder (ASD) is characterized by restricted and repetitive behaviors and social differences, both of which may manifest, in part, from underlying differences in corticostriatal circuits and reinforcement learning. Here, we investigated reinforcement learning in developing mice with mutations in either Tsc2 or Shank3, both high-confidence ASD risk genes associated with major synd…	231	mice	NA	mice	NA	0	NA	0	mice; mouse	2	policy	1						N	N
				Brown adipose tissue alleviates podocyte apoptosis through NRG4 in a male mouse model of diabetic kidney disease.	N	Ding S(1)(2)(3), Xu JL(1)(4), Tong JY(1)(2), Cheng YY(1)(2), Shi LF(1)(2), Wei W(1)(2)(4), Zhang LM(1)(2), Zhang JJ(1), Meng BY(1), Peng XY(1)(2), Xiang L(1), Li SG(1), Yue L(1), Wang ZJ(5), Xiang GD(6)(7).	2025	AIMS/HYPOTHESIS: Brown adipose tissue (BAT) consumes excess energy through heat production by uncoupling protein 1 (UCP1) to regulate the metabolic profile, but the UCP1-independent mechanismsÂ of BAT, such as in endocrine function, are largely unknown. Our previous study showed that BAT-derived neuregulin 4 (NRG4) displays anti-atherosclerotic properties. Thus, we hypothesised that BAT could reg…	511	NA	NA	NA	adipose tissue	1	virus	1			policy	1						N	N
669	10.1002/dvg.1020100314.	NA	2500288	Primary immune deficiencies - principles of care.	N	Chapel H(1), Prevot J(2), Gaspar HB(3), EspaÃ±ol T(4), Bonilla FA(5), Solis L(2), Drabwell J(2); Editorial Board for Working Party on Principles of Care at IPOPI.	2014	Primary immune deficiencies (PIDs) are a growing group of over 230 different disorders caused by ineffective, absent or an increasing number of gain of function mutations in immune components, mainly cells and proteins. Once recognized, these rare disorders are treatable and in some cases curable. Otherwise untreated PIDs are often chronic, serious, or even fatal. The diagnosis of PIDs can be dif…	190	NA	PIDs	NA	NA	0	NA	0	NA	0	policies	1						N	N
681	10.1074/jbc.M113.474346.	PMC3724610	23782699	Regulator of G-protein signaling 18 controls both platelet generation and function.	N	Delesque-Touchard N(1), Pendaries C(1), Volle-Challier C(1), Millet L(1), Salel V(1), HervÃ© C(1), Pflieger AM(1), Berthou-Soulie L(2), Prades C(2), Sorg T(3), Herbert JM(1), Savi P(1), Bono F(1).	2014	RGS18 is a myeloerythroid lineage-specific regulator of G-protein signaling, highly expressed in megakaryocytes (MKs) and platelets. In the present study, we describe the first generation of a RGS18 knockout mouse model (RGS18-/-). Interesting phenotypic differences between RGS18-/- and wild-type (WT) mice were identified, and show that RGS18 plays a significant role in both platelet generation a…	261	mouse	RGS18-/-	mice; mouse	NA	0	NA	0	mouse; mice	2	policies	1						N	N
696	10.1371/journal.pntd.0004189.	PMC4626087	26512987	Structural and functional similarity of amphibian constitutive androstane receptor with mammalian pregnane X receptor.	N	MathÃ¤s M(1), Nusshag C, Burk O(2), GÃ¶dtel-Armbrust U(1), Herlyn H(3), Wojnowski L(1), WindshÃ¼gel B(4).	2014	Erratum in PLoS One. 2014;9(7):e104594. PLoS One. 2016 Feb 01;11(2):e0148703. doi: 10.1371/journal.pone.0148703.. NuÎ²hag, Christian [corrected to Nusshag, Christian]. The nuclear receptors and xenosensors constitutive androstane receptor (CAR, NR1I3) and pregnane X receptor (PXR, NR1I2) induce the expression of xenobiotic metabolizing enzymes and transporters, which also affects various endobiot…	260	human; mouse CAR	NA	human; mouse	NA	0	NA	0	human; mouse	2	policies	1						N	N
702	10.1093/eurheartj/ehs442.	NA	23264583	Population level analysis of evolved mutations underlying improvements in plant hemicellulose and cellulose fermentation by Clostridium phytofermentans.	N	Mukherjee S(1), Thompson LK(2), Godin S(3), Schackwitz W(4), Lipzen A(4), Martin J(4), Blanchard JL(5).	2014	BACKGROUND: The complexity of plant cell walls creates many challenges for microbial decomposition. Clostridium phytofermentans, an anaerobic bacterium isolated from forest soil, directly breaks down and utilizes many plant cell wall carbohydrates. The objective of this research is to understand constraints on rates of plant decomposition by Clostridium phytofermentans and identify molecular mech…	312	Clostridium phytofermentans	NA	clostridium phytofermentans	NA	0	microorganisms; bacterium	2	plant	1	policies	1						N	N
735	10.1084/jem.20100986.	PMC2947074	20819924	A modified RMCE-compatible Rosa26 locus for the expression of transgenes from exogenous promoters.	N	Tchorz JS(1), Suply T, Ksiazek I, Giachino C, CloÃ«tta D, Danzer CP, Doll T, Isken A, Lemaistre M, Taylor V, Bettler B, Kinzel B, Mueller M.	2012	Generation of gain-of-function transgenic mice by targeting the Rosa26 locus has been established as an alternative to classical transgenic mice produced by pronuclear microinjection. However, targeting transgenes to the endogenous Rosa26 promoter results in moderate ubiquitous expression and is not suitable for high expression levels. Therefore, we now generated a modified Rosa26 (modRosa26) loc…	313	mice	NA	NA	NA	0	NA	0	mice; mouse	2	policies	1						N	N
736	10.1111/j.1365-2958.2010.07231.x.	PMC2916861	20545849	High Throughput Random Mutagenesis and Single Molecule Real Time Sequencing of the Muscle Nicotinic Acetylcholine Receptor.	N	Groot-Kormelink PJ(1), Ferrand S(2), Kelley N(3), Bill A(4), Freuler F(2), Imbert PE(2), Marelli A(5), Gerwin N(1), Sivilotti LG(6), Miraglia L(5), Orth AP(5), Oakeley EJ(3), Schopfer U(2), Siehler S(2).	2016	High throughput random mutagenesis is a powerful tool to identify which residues are important for the function of a protein, and gain insight into its structure-function relation. The human muscle nicotinic acetylcholine receptor was used to test whether this technique previously used for monomeric receptors can be applied to a pentameric ligand-gated ion channel. A mutant library for the Î±1 su…	311	human muscle nicotinic acetylcholine receptor	NA	human	NA	0	NA	0	human	1	policies	1						N	N
742	10.1104/pp.011494.	PMC166797	12529525	Discovery of a dicer-independent, cell-type dependent alternate targeting sequence generator: implications in gene silencing & pooled RNAi screens.	N	Bhinder B(1), Shum D(1), Li M(2), IbÃ¡Ã±ez G(1), Vlassov AV(2), Magdaleno S(2), Djaballah H(1).	2014	There is an acceptance that plasmid-based delivery of interfering RNA always generates the intended targeting sequences in cells, making it as specific as its synthetic counterpart. However, recent studies have reported on cellular inefficiencies of the former, especially in light of emerging gene discordance at inter-screen level and across formats. Focusing primarily on the TRC plasmid-based sh…	341	NA	NA	NA	NA	0	NA	0	NA	0	policies	1						N	N
750	10.1002/yea.2941.	NA	23361926	Identification of adaptive mutations in the influenza A virus non-structural 1 gene that increase cytoplasmic localization and differentially regulate host gene expression.	N	Forbes N(1), Selman M(1), Pelchat M(2), Jia JJ(2), Stintzi A(2), Brown EG(1).	2013	The NS1 protein of influenza A virus (IAV) is a multifunctional virulence factor. We have previously characterized gain-of-function mutations in the NS1 protein arising from the experimental adaptation of the human isolate A/Hong Kong/1/1968(H3N2) (HK) to the mouse. The majority of these mouse adapted NS1 mutations were demonstrated to increase virulence, viral fitness, and interferon antagonism,…	323	A/Hong Kong/1/1968(H3N2; human; mouse	NA	/ hong kong / 1 / 1968 ( h3n2 ) ( hk; human; influenza a virus; mouse	NA	0	virus; viral; viruses	3	human; mouse	2	policies	1						N	N
751	10.1111/nph.12056.	NA	23206262	CRISPR-induced indels and base editing using the Staphylococcus aureus Cas9 in potato.	N	Veillet F(1)(2), Kermarrec MP(1), Chauvin L(1), Chauvin JE(1), NoguÃ© F(3).	2020	Genome editing is now widely used in plant science for both basic research and molecular crop breeding. The clustered regularly interspaced short palindromic repeats (CRISPR) technology, through its precision, high efficiency and versatility, allows for editing of many sites in plant genomes. This system has been highly successful to produce knock-out mutants through the introduction of frameshif…	229	NA	NA	NA	NA	0	staphylococcus	1	plant	1	policies	1						N	N
753	10.3389/fimmu.2012.00113.	PMC3349156	22590469	The secondary KIT mutation p.Ala510Val in a cutaneous mast cell tumour carrying the activating mutation p.Asn508Ile confers resistance to masitinib in dogs.	N	Gentilini F(1), Turba ME(2), Dally C(3), Takanosu M(4), Kurita S(5), Bonkobara M(5).	2020	BACKGROUND: Gain-of-function mutations in KIT are driver events of oncogenesis in mast cell tumours (MCTs) affecting companion animals. Somatic mutations of KIT determine the constitutive activation of the tyrosine kinase receptor leading to a worse prognosis and a shorter survival time than MCTs harbouring wild-type KIT. However, canine MCTs carrying KIT somatic mutations generally respond well …	379	NA	mast cell tumours	NA	NA	0	NA	0	NA	0	policies	1						N	N
754	10.1016/j.plantsci.2011.12.003.	NA	22325892	Isolation of PCSK9-specific nanobodies from synthetic libraries using a combined protein selection strategy.	N	Thaiprayoon A(1), Chantarasorn Y(2), Oonanant W(3), Kasorn A(3), Longsompurana P(1), Tapaneeyakorn S(4), Riangrungroj P(5), Loison F(6), Kruse AC(7), DeLisa MP(8)(9), Waraho-Zhmayev D(10).	2025	Nanobodies (Nbs) hold great potential to replace conventional antibodies in various biomedical applications. However, conventional methods for their discovery can be time-consuming and expensive. We have developed a reliable protein selection strategy that combines magnetic activated cell sorting (MACS)-based screening of yeast surface display (YSD) libraries and functional ligand-binding identif…	369	NA	NA	yeast	NA	0	NA	0	yeast	1	policies	1						N	N
				Structural insights into the modulation Of SOD1 aggregation By a fungal metabolite Phialomustin-B: Therapeutic potential in ALS.	N	Unni S(1), Kommu P(1), Aouti S(1), Nalli Y(2), Bharath MMS(3), Ali A(2)(4), Padmanabhan B(1).	2024	Amyotrophic lateral sclerosis (ALS) is a fatal human motor neuron disease leading to muscle atrophy and paralysis. Mutations in superoxide dismutase 1 (SOD1) are associated with familial ALS (fALS). The SOD1 mutants in ALS have a toxic-gain of function by destabilizing the functional SOD1 homodimer, consequently inducing fibril-like aggregation with a cytotoxic non-native trimer intermediate. The…	295	human motor neuron disease	NA	human	als; neuron; parkinson	3	fungus	1			policies	1						N	N
				A Novel Microbe, Immunization Deaths, and Vaccination on Trial: BCG and the LÃ¼beck Disaster of 1930.	N	Nakayama DK(1).	2025	Today's controversies of gain-of-function virological research and mRNA COVID vaccination policies had an antecedent nearly a century ago in an event often referred to as "the LÃ¼beck disaster." From April through September 1930, 77 newborn infants in LÃ¼beck, Germany, died after receiving oral BCG immunizations tainted with active human Mycobacterium tuberculosis. The tragedy threatened to end B…	265	human Mycobacterium	NA	human mycobacterium tuberculosis	cancer	1	microbes; microbe; mycobacterium; pathogen	4			policies	1						N	N
				Angiopoietin-2 is critical for cytokine-induced vascular leakage.	N	Benest AV(1), Kruse K, Savant S, Thomas M, Laib AM, Loos EK, Fiedler U, Augustin HG.	2013	Genetic experiments (loss-of-function and gain-of-function) have established the role of Angiopoietin/Tie ligand/receptor tyrosine kinase system as a regulator of vessel maturation and quiescence. Angiopoietin-2 (Ang-2) acts on Tie2-expressing resting endothelial cells as an antagonistic ligand to negatively interfere with the vessel stabilizing effects of constitutive Ang-1/Tie-2 signaling. Ang-…	255	NA	NA	NA	endothelioma; vascular	2	adenovirus	1			policies	1						N	N
766	10.1128/MCB.22.17.6131-6141.2002.	PMC134014	12167707	Characterization of Gain-of-Function Mutant Provides New Insights into ClpP Structure.	N	Ni T(1)(2), Ye F(3)(4), Liu X(5), Zhang J(1), Liu H(1), Li J(1)(2), Zhang Y(6), Sun Y(7), Wang M(5), Luo C(4), Jiang H(2)(4), Lan L(1)(2), Gan J(8), Zhang A(2)(5), Zhou H(2)(5), Yang CG(1)(2).	2016	ATP-dependent Clp protease (ClpP), a highly conserved serine protease in vast bacteria, could be converted into a noncontrollable enzyme capable of degrading mature proteins in the presence of acyldepsipeptides (ADEPs). Here, we design such a gain-of-function mutant of Staphylococcus aureus ClpP (SaClpP) capable of triggering the same level of dysfunctional activity that occurs upon ADEPs treatme…	174	NA	NA	staphylococcus aureus	NA	0	bacteria; staphylococcus	2	NA	0	NA	0						N	N
767	10.1046/j.1365-313x.2000.00824.x.	NA	10972886	The Function of Fish Cytokines.	N	Zou J(1), Secombes CJ(2).	2016	What is known about the biological activity of fish cytokines is reviewed. Most of the functional studies performed to date have been in teleost fish, and have focused on the induced effects of cytokine recombinant proteins, or have used loss- and gain-of-function experiments in zebrafish. Such studies begin to tell us about the role of these molecules in the regulation of fish immune responses a…	106	fish immune; zebrafish	NA	fish; teleost fish; zebrafish	NA	0	NA	0	zebrafish	1	NA	0						N	N
771	10.1074/jbc.M113.453803.	PMC3772212	23902764	Gain-of-function in Arabidopsis (GAINA) for identifying functional genes in Hevea brasiliensis.	N	Cheng H(1), Gao J(2), Cai H(2), Zhu J(2), Huang H(1).	2016	BACKGROUND: Forward genetics approaches are not popularly applied in non-model plants due to their complex genomes, long life cycles, backward genetic studies etc. Researchers have to adopt reverse genetic methods to characterize gene functions in non-model plants individually, the efficiency of which is usually low. RESULTS: In this study, we report a gain-of-function in Arabidopsis (GAINA) stra…	179	NA	NA	arabidopsis	NA	0	NA	0	plants; plant	2	NA	0						N	N
774	10.1093/hmg/ddr584.	NA	22156940	Gain-of-function reporters for analysis of mRNA 3'-end formation: Design and optimization.	N	Peart N(1)(2)(3), Wagner EJ(1)(2)(3).	2016	The concept of mRNA 3'-end formation as a static, minimally regulated housekeeping process has undergone a paradigm shift. Many recent studies have shown that accurate and efficient 3'-end formation of mRNA is highly regulated and that dysregulation of this process is a hallmark of several diseases. While there are many global analysis methods for monitoring altered mRNA processing, methods for i…	120	NA	NA	NA	NA	0	NA	0	NA	0	NA	0						N	N
781	10.1104/pp.109.145920.	PMC2785998	19854860	Gain-of-function mutational activation of human tRNA synthetase procytokine.	N	Yang XL(1), Kapoor M, Otero FJ, Slike BM, Tsuruta H, Frausto R, Bates A, Ewalt KL, Cheresh DA, Schimmel P.	2007	Comment in Chem Biol. 2007 Dec;14(12):1307-8. doi: 10.1016/j.chembiol.2007.12.001. Disease-causing mutations occur in genes for aminoacyl tRNA synthetases. That some mutations are dominant suggests a gain of function. Native tRNA synthetases, such as tyrosyl-tRNA synthetase (TyrRS) and tryptophanyl-tRNA synthetase, catalyze aminoacylation and are also procytokines that are activated by natural fr…	158	Chem Biol	NA	NA	NA	0	NA	0	NA	0	NA	0						N	N
782	10.1104/pp.109.136739.	PMC2689948	19386809	Gain-of-function mutation in TRPML3 causes the mouse Varitint-Waddler phenotype.	N	Kim HJ(1), Li Q, Tjon-Kon-Sang S, So I, Kiselyov K, Muallem S.	2007	TRPML3 is a member of the TRPML subfamily of the transient receptor potential cation channel superfamily. The TRPML3(A419P) mutation causes a severe form, whereas the TRPML3(I362T/A419P) mutation results in a mild form of the varitint-waddler phenotype. The channel properties of TRPML3 and how the mutations cause each phenotype are not known. In this study, we report the first channel properties …	213	NA	NA	NA	NA	0	NA	0	NA	0	NA	0						N	N
785	10.1007/s12013-008-9025-4.	NA	18841497	Gain of function mutants: ion channels and G protein-coupled receptors.	N	Lester HA(1), Karschin A.	NA	Many ion channels and receptors display striking phenotypes for gain-of-function mutations but milder phenotypes for null mutations. Gain of molecular function can have several mechanistic bases: selectivity changes, gating changes including constitutive activation and slowed inactivation, elimination of a subunit that enhances inactivation, decreased drug sensitivity, changes in regulation or tr…	117	NA	NA	NA	NA	0	NA	0	NA	0	NA	0						N	N
788	10.1038/ncb1352.	PMC3142937	16429131	A gain-of-function mutation in OsIAA11 affects lateral root development in rice.	N	Zhu ZX(1), Liu Y, Liu SJ, Mao CZ, Wu YR, Wu P.	2012	Lateral roots are important to plants for the uptake of nutrients and water. Several members of the Aux/IAA family have been shown to play crucial roles in lateral root development. Here, a member of the rice Aux/IAA family genes, OsIAA11 (LOC_Os03g43400), was isolated from a rice mutant defective in lateral root development. The gain-of-function mutation in OsIAA11 strictly blocks the initiation…	161	NA	NA	rice	NA	0	NA	0	plants	1	NA	0						N	N
790	10.1038/sj.emboj.7600666.	PMC1142597	15861125	Demonstration of novel gain-of-function mutations of Î±IIbÎ²3: association with macrothrombocytopenia and glanzmann thrombasthenia-like phenotype.	N	Kashiwagi H(1), Kunishima S(2), Kiyomizu K(1), Amano Y(3), Shimada H(4), Morishita M(5), Kanakura Y(1), Tomiyama Y(6).	2013	Integrin Î±IIbÎ²3 is indispensable for normal hemostasis, but its role for thrombopoiesis is still controversial. Recently, Î±IIb and Î²3 mutations have been identified in patients with congenital macrothrombocytopenia. We analyzed three unrelated Japanese families with congenital macrothrombocytopenia. Expression and activation state of Î±IIbÎ²3 in platelets was examined by flow cytometry and im…	214	patients	NA	patients	NA	0	NA	0	NA	0	NA	0						N	N
792	10.1093/genetics/150.1.211.	PMC1460305	9725840	Characterisation of a gain-of-function mutant of poly(ADP-ribose) polymerase.	N	Miranda EA(1), Dantzer F, O'Farrell M, de Murcia G, de Murcia JM.	1995	In order to examine the structure-function relationship of the poly (ADP-ribose) polymerase (PARP) catalytic domain, potential active-site residues in the catalytic domain have previously been described. Here, we have used mutagenesis with hydroxylamine to generate a random library of PARP mutants. The identification, overproduction in insect cells, purification and characterization of a gain-of-…	139	NA	NA	insect	NA	0	NA	0	NA	0	NA	0						N	N
795	10.1128/jb.174.17.5661-5668.1992.	PMC206513	1512198	A novel gain-of-function mutation of the integrin alpha2 VWFA domain.	N	Aquilina A(1), Korda M, Bergelson JM, Humphries MJ, Farndale RW, Tuckwell D.	2002	Integrin alpha2beta1 is the major receptor for collagens in human tissues, being involved in cell adhesion and the control of collagen and collagenase gene expression. The collagen binding site of alpha2beta1 has been localized to the alpha2 von Willebrand Factor type A (VWFA) domain (A-domain or I-domain) and the residues responsible for the interaction with collagen have been mapped. We report …	257	human tissues	NA	human	NA	0	NA	0	human	1	NA	0						N	N
796	10.1111/nph.14354.	NA	28005270	Use of gain-of-function study to delineate the roles of crumbs in Drosophila eye development.	N	Fan SS(1), Chen MS, Lin JF, Chao WT, Yang VC.	2003	The cell polarity gene, crumbs (crb)), has been shown to participate in the development and degeneration of the Drosophila retina. Mutations in CRB1, the human homologue of Drosophila crb, also result in retinitis pigmentosa and Leber congenital amaurosis. In this study, we used the gain-of-function approach to delineate the roles of CRB in developing Drosophila eye. In the third-instar larval st…	199	Drosophila crb; Drosophila eye; Drosophila retina; human; third-instar larval	NA	drosophila; human	NA	0	NA	0	human; drosophila	2	NA	0						N	N
801	10.7554/eLife.12242.	PMC4805542	26974343	A gain-of-function positive-selection expression plasmid that enables high-efficiency cloning.	N	Prosser GA(1), Williams EM, Sissons JA, Walmsley KE, Parker MR, Ackerley DF.	2015	Directed enzyme evolution is now a routine approach to improve desirable biocatalytic properties. When only a low-throughput screen is available to detect improved variants from a mutant gene library, it is imperative that cloning efficiency be maximized during library synthesis to avoid wasting effort screening empty plasmids. To achieve this we developed pUCXKT, a gain-of-function positive sele…	140	NA	NA	NA	NA	0	NA	0	NA	0	NA	0						N	N
802	10.1016/j.fgb.2016.02.005.	NA	26932301	Modulation of gain-of-function Î±6*-nicotinic acetylcholine receptor by Î²3 subunits.	N	Dash B(1), Lukas RJ.	2012	We previously have shown that Î²3 subunits either eliminate (e.g. for all-human (h) or all-mouse (m) Î±6Î²4Î²3-nAChR) or potentiate (e.g. for hybrid mÎ±6hÎ²4hÎ²3- or mÎ±6mÎ²4hÎ²3-nAChR containing subunits from different species) function of Î±6*-nAChR expressed in Xenopus oocytes, and that nAChR hÎ±6 subunit residues Asn-143 and Met-145 in N-terminal domain loop E are important for dominant-negat…	236	Xenopus oocytes	NA	human; mouse	NA	0	NA	0	human; mouse	2	NA	0						N	N
813	10.4049/jimmunol.173.7.4523.	NA	15383584	Phenome analysis in plant species using loss-of-function and gain-of-function mutants.	N	Kuromori T(1), Takahashi S, Kondou Y, Shinozaki K, Matsui M.	2009	Analysis of genetic mutations is one of the most effective ways to investigate gene function. We now have methods that allow for mass production of mutant lines and cells in a variety of model species. Recently, large numbers of mutant lines have been generated by both 'loss-of-function' and 'gain-of-function' techniques. In parallel, phenotypic information covering various mutant resources has b…	197	NA	NA	NA	NA	0	NA	0	plant	1	NA	0						N	N
816	10.1046/j.1432-1327.2000.01537.x.	NA	10903515	Development of a Mild Viral Expression System for Gain-Of-Function Study of Phytoplasma Effector In Planta.	N	Hu SF(1), Huang YH(2), Lin CP(2), Liu LY(3), Hong SF(4), Yang CY(2), Lo HF(4), Tseng TY(5), Chen WY(1), Lin SS(6).	2015	PHYL1 and SAP54 are orthologs of pathogenic effectors of Aster yellow witches'-broom (AYWB) phytoplasma and Peanut witches'-broom (PnWB) phytoplasma, respectively. These effectors cause virescence and phyllody symptoms (hereafter leafy flower) in phytoplasma-infected plants. T0 lines of transgenic Arabidopsis expressing the PHYL1 or SAP54 genes (PHYL1 or SAP54 plants) show a leafy flower phenotyp…	230	Peanut witches'-broom; seedless	NA	arabidopsis; aster yellow witches ' - broom; peanut witches ' - broom; pnwb	NA	0	virus; viral	2	plants; plant	2	NA	0						N	N
824	10.4161/psb.20599.	PMC3583964	22751300	Loss- and gain-of-function PCSK9 variants: cleavage specificity, dominant negative effects, and low density lipoprotein receptor (LDLR) degradation.	N	Benjannet S(1), Hamelin J, ChrÃ©tien M, Seidah NG.	2012	The proprotein convertase PCSK9 is a major target in the treatment of hypercholesterolemia because of its ability bind the LDL receptor (LDLR) and enhance its degradation in endosomes/lysosomes. In the endoplasmic reticulum, the zymogen pro-PCSK9 is first autocatalytically cleaved at its internal Gln(152)â†“, resulting in a secreted enzymatically inactive complex of PCSK9 with its inhibitory pros…	270	NA	NA	NA	NA	0	NA	0	NA	0	NA	0						N	N
827	10.1513/pats.201002-019AW.	NA	21030512	High-throughput characterization of plant gene functions by using gain-of-function technology.	N	Kondou Y(1), Higuchi M, Matsui M.	NA	Gain-of-function approaches have been used as an alternative or complementary method to loss-of-function approaches as well as to confer new functions to plants. Gain-of-function is achieved by increasing gene expression levels through the random activation of endogenous genes by transcriptional enhancers or the expression of individual transgenes by transformation. The advantages of gain-of-func…	140	NA	NA	plants	NA	0	NA	0	plants	1	NA	0						N	N
836	10.1093/genetics/146.1.263.	PMC1207941	9136016	The lipoprotein lipase (LPL) S447X gain of function variant involves increased mRNA translation.	N	Ranganathan G(1), Unal R, Pokrovskaya ID, Tripathi P, Rotter JI, Goodarzi MO, Kern PA.	2012	OBJECTIVE: A common gain-of-function LPL variant, LPLS447X, has favorable clinical features and involves a Câ†’G base change at nucleotide 1595 of the LPL cDNA, along with a haplotype, which includes other non-coding SNPs. The mechanism for the LPL gain-in-function is not clear. LPL translation is regulated by epinephrine by an RNA-protein complex, consisting of PKA subunits and an A kinase ancho…	222	NA	NA	NA	NA	0	NA	0	NA	0	NA	0						N	N
837	10.1074/jbc.270.1.45.	NA	7814409	A novel gain-of-function mutant of the cyclic GMP-dependent protein kinase egl-4 affects multiple physiological processes in Caenorhabditis elegans.	N	Raizen DM(1), Cullison KM, Pack AI, Sundaram MV.	2006	cGMP-dependent protein kinases are key intracellular transducers of cell signaling. We identified a novel dominant mutation in the C. elegans egl-4 cGMP-dependent protein kinase (PKG) and show that this mutation causes increased normal gene activity although it is associated with a reduced EGL-4 protein level. Prior phenotypic analyses of this gain-of-function mutant demonstrated a reduced longev…	183	NA	NA	c. elegans	NA	0	NA	0	c. elegans	1	NA	0						N	N
838	10.1038/srep14357.	PMC4585910	26403301	Application of full-length cDNA resources to gain-of-function technology for characterization of plant gene function.	N	Kondou Y(1), Higuchi M, Ichikawa T, Matsui M.	NA	Generation and characterization of mutants are important for the investigation of gene function. Gain-of-function technology is one of the most useful approaches for the systematic production of mutant resources. Full-length cDNAs have been collected from various plant species and have become important resources for functional genomics. We have developed a novel gain-of-function technology for th…	159	NA	NA	NA	NA	0	NA	0	plant	1	NA	0						N	N
839	10.1007/s12015-013-9458-z.	NA	23877658	Genetic annotation of gain-of-function screens using RNA interference and in situ hybridization of candidate genes in the Drosophila wing.	N	Molnar C(1), Casado M, LÃ³pez-Varea A, Cruz C, de Celis JF.	2012	Gain-of-function screens in Drosophila are an effective method with which to identify genes that affect the development of particular structures or cell types. It has been found that a fraction of 2-10% of the genes tested, depending on the particularities of the screen, results in a discernible phenotype when overexpressed. However, it is not clear to what extent a gain-of-function phenotype gen…	236	Drosophila	NA	NA	NA	0	NA	0	drosophila	1	NA	0						N	N
845	10.1016/j.micres.2015.03.004.	NA	25946325	Gain-of-function somatic cell lines for drug discovery applications generated by homologous recombination.	N	Zeh K(1), Sanders P, Londo P, Crute JJ, Pollok BA, Whitney MA.	2003	Gene targeting allows for precise genomic engineering and has been used extensively to generate both loss-of-function and gain-of-function models in mice. Similar manipulation of the genome of somatic cell lines holds high value in basic and applied research, but has been hampered by low recombination frequencies and the subsequent labor-intensive analysis of a large number of cell clones. By com…	166	mice	NA	mice	NA	0	NA	0	mice	1	NA	0						N	N
848	10.1093/hmg/ddu129.	NA	24659496	Novel gain-of-function mutations of platelet glycoprotein IBalpha by valine mutagenesis in the Cys209-Cys248 disulfide loop. Functional analysis under statis and dynamic conditions.	N	Dong J(1), Schade AJ, Romo GM, Andrews RK, Gao S, McIntire LV, LÃ³pez JA.	2000	Platelet-type von Willebrand disease is a bleeding disorder resulting from gain-of-function mutations of glycoprotein (GP) Ibalpha that increase its affinity for von Willebrand factor (vWf). The two known naturally occurring mutations, G233V and M239V, both enrich the valine content of an already valine-rich region within the Cys(209)-Cys(248) disulfide loop. We tested the effect of converting ot…	204	NA	NA	NA	NA	0	NA	0	NA	0	NA	0						N	N
850	10.1371/journal.pone.0077202.	PMC3793975	24130856	Constitutive gain-of-function mutants in a nucleotide binding site-leucine rich repeat protein encoded at the Rx locus of potato.	N	Bendahmane A(1), Farnham G, Moffett P, Baulcombe DC.	2002	Erratum in Plant J. 2003 Feb;33(3):603. Rx in potato encodes a protein with a nucleotide binding site (NBS) and leucine-rich repeats (LRR) that confers resistance against Potato virus X. The NBS and LRR domains in Rx are present in many disease resistance proteins in plants and in regulators of apoptosis in animals. To investigate structure-function relationships of NBS-LRR proteins we exploited …	217	Potato virus X.	disease	potato; potato virus	NA	0	virus; viral	2	plant; plants	2	NA	0						N	N
851	10.1111/j.1365-313X.2010.04228.x.	PMC2916219	20409002	Molecular therapy in myotonic dystrophy: focus on RNA gain-of-function.	N	Mulders SA(1), van Engelen BG, Wieringa B, Wansink DG.	2010	Myotonic dystrophy (DM) is a complex, dominantly inherited, multisystem disorder and the archetypal example of an RNA gain-of-function disease. Unstable expansions of (CTG*CAG)n or (CCTG*CAGG)n repeat tracts in the DMPK and ZNF9 genes cause the two known subtypes of myotonic dystrophy, DM1 and DM2, for which no cure or effective molecular treatment exists. Focus in therapeutic development is curr…	138	NA	DM1	NA	NA	0	NA	0	NA	0	NA	0						N	N
857	10.1186/1471-2229-7-20.	PMC1855327	17430601	Gain-of-function mutation of sapB that affects formation of alkaline phosphatase by Bacillus subtilis in sporulation conditions.	N	Whalen MB(1), Piggot PJ(1).	1997	The sapB locus was defined by mutations that render sporulation alkaline phosphatase formation independent of sigma F and sigma E without affecting the temporal control of formation. The sapB locus has been cloned and sequenced. The deduced polypeptide is 232 amino acids long, with a molecular mass of 26 kDa. It is very similar to four sequences in the database, none of which has a known function…	160	NA	NA	NA	NA	0	NA	0	NA	0	NA	0						N	N
863	10.1093/molbev/msj004.	NA	16135777	Isolation and characterization of Tn7 transposase gain-of-function mutants: a model for transposase activation.	N	Lu F(1), Craig NL.	2000	Tn7 transposition has been hypothesized to require a heteromeric transposase formed by two Tn7-encoded proteins, TnsA and TnsB, and accessory proteins that activate the transposase when they are associated with an appropriate target DNA. This study investigates the mechanism of Tn7 transposase activation by isolation and analysis of transposase gain-of-function mutants that are active in the abse…	121	NA	NA	NA	NA	0	NA	0	NA	0	NA	0						N	N
864	10.1016/j.immuni.2005.01.018.	NA	15845450	Identification and characterization of a novel variant of the human P2X(7) receptor resulting in gain of function.	N	Sun C(1), Chu J, Singh S, Salter RD.	2010	The P2X(7) receptor exhibits significant allelic polymorphism in humans, with both loss and gain of function variants potentially impacting on a variety of infectious and inflammatory disorders. At least five loss-of-function polymorphisms (G150R, R307Q, T357S, E496A, and I568N) and two gain-of-function polymorphisms (H155Y and Q460R) have been identified and characterized to date. In this study,…	247	human PBMCs; humans	NA	human; humans	NA	0	infectious	1	human	1	NA	0						N	N
865	10.1046/j.1471-4159.2003.02103.x.	NA	14622106	Random mutagenesis of the nucleotide-binding domain of NRC1 (NB-LRR Required for Hypersensitive Response-Associated Cell Death-1), a downstream signalling nucleotide-binding, leucine-rich repeat (NB-LRR) protein, identifies gain-of-function mutations in the nucleotide-binding pocket.	N	Sueldo DJ(1), Shimels M(1), Spiridon LN(2), Caldararu O(2), Petrescu AJ(2), Joosten MH(1), Tameling WI(1).	2015	Plant nucleotide-binding, leucine-rich repeat (NB-LRR) proteins confer immunity to pathogens possessing the corresponding avirulence proteins. Activation of NB-LRR proteins is often associated with induction of the hypersensitive response (HR), a form of programmed cell death. NRC1 (NB-LRR Required for HR-Associated Cell Death-1) is a tomato (Solanum lycopersicum) NB-LRR protein that participates…	209	NA	NA	cladosporium fulvum; solanum lycopersicum; tomato; verticillium dahliae	NA	0	pathogens	1	plant	1	NA	0						N	N
866	10.1046/j.1365-313x.2002.01265.x.	NA	11967093	Analysis of gain-of-function mutants of an ATP-dependent regulator of Tn7 transposition.	N	Stellwagen AE(1), Craig NL.	2001	The bacterial transposon Tn7 is distinguished by its unusual discrimination among targets, being particularly attracted to certain target DNA and actively avoiding other DNA. Tn7 transposition is mediated by the interaction of two alternative transposon-encoded target selection proteins, TnsD and TnsE, with a common core transposition machinery composed of the transposase (TnsAB) and an ATP-depen…	155	NA	NA	NA	NA	0	bacterial	1	NA	0	NA	0						N	N
908	10.1016/j.bbrc.2016.01.128.	NA	26809089	Gain-of-function mutations in UPC2 are a frequent cause of ERG11 upregulation in azole-resistant clinical isolates of Candida albicans.	N	Flowers SA(1), Barker KS, Berkow EL, Toner G, Chadwick SG, Gygax SE, MorschhÃ¤user J, Rogers PD.	2012	In Candida albicans, Upc2 is a zinc-cluster transcription factor that targets genes, including those of the ergosterol biosynthesis pathway. To date, three documented UPC2 gain-of-function (GOF) mutations have been recovered from fluconazole-resistant clinical isolates that contribute to an increase in ERG11 expression and decreased fluconazole susceptibility. In a group of 63 isolates with reduc…	249	NA	NA	candida albicans	NA	0	NA	0	NA	0	NA	0						N	N
910	10.1007/s00335-015-9602-y.	PMC4653235	26369329	Macrophage-stimulating protein polymorphism rs3197999 is associated with a gain of function: implications for inflammatory bowel disease.	N	HÃ¤user F(1), Deyle C, Berard D, Neukirch C, Glowacki C, Bickmann JK, Wenzel JJ, Lackner KJ, Rossmann H.	2012	Crohn's disease and ulcerative colitis, the two main types of inflammatory bowel disease (IBD), were reported to be associated with a variety of genetic polymorphisms. A subset of these polymorphisms was identified in both diseases and only three of them were found in primary sclerosing cholangitis (PSC). rs3197999 (Arg689Cys) located in the MST1 gene is one of the most convincingly replicated IB…	199	NA	PSC	NA	NA	0	NA	0	NA	0	NA	0						N	N
911	10.1038/ki.2015.181.	NA	26131744	Cracking the molecular origin of intrinsic tyrosine kinase activity through analysis of pathogenic gain-of-function mutations.	N	Chen H(1), Huang Z, Dutta K, Blais S, Neubert TA, Li X, Cowburn D, Traaseth NJ, Mohammadi M.	2013	The basal (ligand-independent) kinase activity of receptor tyrosine kinases (RTKs) promotes trans-phosphorylation on activation loop tyrosines upon ligand-induced receptor dimerization, thus upregulating intrinsic kinase activity and triggering intracellular signaling. To understand the molecular determinants of intrinsic kinase activity, we used X-ray crystallography and NMR spectroscopy to anal…	178	NA	NA	NA	NA	0	NA	0	human	1	NA	0						N	N
913	10.1111/j.1744-7909.2011.01050.x.	NA	21564544	Overgrowth syndrome associated with a gain-of-function mutation of the natriuretic peptide receptor 2 (NPR2) gene.	N	Miura K(1), Kim OH, Lee HR, Namba N, Michigami T, Yoo WJ, Choi IH, Ozono K, Cho TJ.	2014	The signal pathway of the C-type natriuretic (CNP) and its receptor, natriuretic peptide receptor 2 (NPR2) is involved in the longitudinal growth of long bones. Loss of function mutations at NPR2 cause acromesomelic dysplasia, type Maroteaux, while overproduction of CNP by chromosomal translocation and a gain-of-function mutation at NPR2 have been reported to be responsible for an overgrowth synd…	206	NA	NA	NA	NA	0	NA	0	NA	0	NA	0						N	N
917	10.1161/01.CIR.0000130409.72142.FE.	NA	15159330	CLE genes in plant development: Gain-of-function analyses, pleiotropy, hypermorphy and neomorphy.	N	Strabala TJ(1).	2008	Comment on Strabala TJ, O'Donnell PJ, Smit A-M, Ampomah-Dwamena C, Martin EJ, Netzler N, Nieuwenhuizen NJ, Quinn BD, Foote HCC, Hudson KR. Gain-of-function phenotypes of many CLAVATA3/ESR genes, including four new family members, correlate with tandem variations in the conserved CLAVATA3/ESR domain. Plant Physiol. 2006;140:1331â€“1344. doi: 10.1104/pp.105.075515. In Arabidopsis, the CLE genes enc…	191	NA	HCC	arabidopsis	NA	0	NA	0	plant	1	NA	0						N	N
922	10.1006/bbrc.1997.7298.	NA	9299516	C9orf72 isoforms in Amyotrophic Lateral Sclerosis and Frontotemporal Lobar Degeneration.	N	Xiao S(1), MacNair L(2), McLean J(1), McGoldrick P(1), McKeever P(2), Soleimani S(1), Keith J(3), Zinman L(3), Rogaeva E(1), Robertson J(4).	2016	A hexanucleotide (G4C2) repeat expansion in the 5' non-coding region C9orf72 is the most common genetic cause of amyotrophic lateral sclerosis and frontotemporal lobar degeneration. Three modes of toxicity have been proposed: gain of function through formation of RNA foci and sequestration of RNA binding proteins; expression of dipeptide repeat proteins generated by repeat-associated non-ATG tran…	148	NA	NA	NA	NA	0	NA	0	NA	0	NA	0						N	N
923	10.1093/genetics/146.2.553.	PMC1207997	9178006	Desensitization contributes to the synaptic response of gain-of-function mutants of the muscle nicotinic receptor.	N	Elenes S(1), Ni Y, Cymes GD, Grosman C.	2006	Although the muscle nicotinic receptor (AChR) desensitizes almost completely in the steady presence of high concentrations of acetylcholine (ACh), it is well established that AChRs do not accumulate in desensitized states under normal physiological conditions of neurotransmitter release and clearance. Quantitative considerations in the framework of plausible kinetic schemes, however, lead us to p…	263	NA	NA	NA	NA	0	NA	0	NA	0	NA	0						N	N
925	10.1371/journal.pone.0083807.	PMC3871548	24376756	Biophysical characterization of the short QT mutation hERG-N588K reveals a mixed gain-and loss-of-function.	N	Grunnet M(1), Diness TG, Hansen RS, Olesen SP.	2008	The short QT syndrome is a newly discovered pro-arrhythmic condition, which may cause ventricular fibrillation and sudden death. Short QT can originate from the apparent gain-of-function mutation N588K in the hERG potassium channel that conducts repolarising I(Kr) current. The present study describes a profound biophysical characterization of HERG-N588K revealing both loss-of-function and gain-of…	164	Xenopus laev	NA	xenopus laev	NA	0	NA	0	NA	0	NA	0						N	N
927	10.1194/jlr.M030304.	PMC3588867	23213138	Constitutive expression of a complement-like protein in toll and JAK gain-of-function mutants of Drosophila.	N	Lagueux M(1), Perrodou E, Levashina EA, Capovilla M, Hoffmann JA.	2000	We show that Drosophila expresses four genes encoding proteins with significant similarities with the thiolester-containing proteins of the complement C3/alpha(2)-macroglobulin superfamily. The genes are transcribed at a low level during all stages of development, and their expression is markedly up-regulated after an immune challenge. For one of these genes, which is predominantly expressed in t…	114	Drosophila	NA	drosophila	NA	0	NA	0	drosophila	1	NA	0						N	N
932	10.1104/pp.106.094292.	PMC1803741	17189334	Chemostat approach for the directed evolution of biodesulfurization gain-of-function mutants.	N	Arensdorf JJ(1), Loomis AK, DiGrazia PM, Monticello DJ, Pienkos PT.	2002	Chemostat enrichment is a classical microbiological method that is well suited for use in directed-evolution strategies. We used a two-phase sulfur-limited chemostat to select for gain-of-function mutants with mutations in the biodesulfurization (Dsz) system of Rhodococcus erythropolis IGTS8, enriching for growth in the presence of organosulfur compounds that could not support growth of the wild-…	191	NA	NA	rhodococcus erythropolis	NA	0	rhodococcus	1	NA	0	NA	0						N	N
939	10.1006/viro.2000.0620.	NA	11080490	Substrate filtering by the active site crossover loop in UCHL3 revealed by sortagging and gain-of-function mutations.	N	Popp MW(1), Artavanis-Tsakonas K, Ploegh HL.	2009	Determining how deubiquitinating enzymes discriminate between ubiquitin-conjugated substrates is critical to understand their function. Through application of a novel protein cleavage and tagging technique, sortagging, we show that human UCHL3 and the Plasmodium falciparum homologue, members of the ubiquitin C-terminal hydrolase family, use a unique active site crossover loop to restrict access o…	117	human UCHL3	NA	human; plasmodium falciparum	NA	0	NA	0	human	1	NA	0						N	N
951	10.1094/MPMI-21-1-0040.	NA	18052881	Comparing and contrasting Escherichia coli and Mycobacterium tuberculosis mechanosensitive channels (MscL). New gain of function mutations in the loop region.	N	Maurer JA(1), Elmore DE, Lester HA, Dougherty DA.	2000	Sequence analysis of 35 putative MscL homologues was used to develop an optimal alignment for Escherichia coli and Mycobacterium tuberculosis MscL and to place these homologues into sequence subfamilies. By using this alignment, previously identified E. coli MscL mutants that displayed severe and very severe gain of function phenotypes were mapped onto the M. tuberculosis MscL sequence. Not all o…	216	E. coli MscL; Escherichia coli	NA	e. coli; escherichia coli; m. tuberculosis; mycobacterium tuberculosis	NA	0	escherichia coli; mycobacterium	2	NA	0	NA	0						N	N
958	10.1016/j.ymgmr.2016.11.003.	PMC5121147	27896130	RIP2 activity in inflammatory disease and implications for novel therapeutics.	N	Jun JC(1), Cominelli F, Abbott DW.	2013	The role of NOD2 and RIP2 in inflammatory disease has been paradoxical. Whereas loss-of-function NOD2 polymorphisms cause CD, a granulomatous disease of the gastrointestinal tract, gain-of-function mutations cause EOS-a granulomatous disease primarily affecting the skin, joints, and eyes. Thus, gain-of-function mutations and loss-of-function polymorphisms cause granulomatous inflammatory disease,…	120	NA	gastrointestinal tract	NA	NA	0	NA	0	NA	0	NA	0						N	N
959	10.1371/journal.pone.0164628.	PMC5063400	27736993	High-throughput analysis of rice genes by means of the heterologous full-length cDNA overexpressor (FOX)-hunting system.	N	Higuchi-Takeuchi M(1), Mori M, Matsui M.	NA	Mutant populations are indispensable tools for investigating plant gene functions. Gain-of-function technology is one of the approaches used for the systematic production of mutant resources and activation tagging is a well-established method to generate gain-of-function mutants in plants. As an alternative approach for the systematic generation of a gain-of-function mutant population, we develop…	195	NA	NA	NA	NA	0	NA	0	plant; plants	2	NA	0						N	N
965	10.1111/j.1365-313X.2007.03180.x.	NA	17683474	GABA(A) receptor alpha5 subunit as a candidate gene for autism and bipolar disorder: a proposed endophenotype with parent-of-origin and gain-of-function features,with or without oculocutaneous albinism.	N	Delong R(1).	2007	Our earlier family history studies of individuals with autism found a high incidence of major affective disorder, especially bipolar disorder, and unusual talents or intellectual abilities among family members. We now describe a subgroup of such families, selected from a large clinical experience, illustrating specific features of major affective disorder, special talents or intellectual ability,…	109	NA	NA	NA	NA	0	NA	0	NA	0	NA	0						N	N
968	10.1128/JB.00197-06.	PMC1482942	16740924	[Research progress on genetic and molecular mechanisms of hybrid segregation distortion].	N	[Article in Chinese; Abstract available in Chinese from the publisher]	2015	Segregation distortion (SD) is defined as abnormal segregation ratio of hybrid offsprings at some genetic loci deviating from the Mendelian ratio. SD results from the incompatibility among genes from different parents, which could be due to loss-of-function or gain-of-function gene interactions. The mechanism for loss-of-function SD is relatively simple: defective gene combination leads to loss o…	198	NA	NA	NA	NA	0	NA	0	NA	0	NA	0						N	N
970	NA	NA	15719037	The role of proteases, endoplasmic reticulum stress and SERPINA1 heterozygosity in lung disease and Î±-1 anti-trypsin deficiency.	N	Greene CM(1), Hassan T, Molloy K, McElvaney NG.	2011	The serine proteinase inhibitor Î±-1 anti-trypsin (AAT) provides an antiprotease protective screen throughout the body. Mutations in the AAT gene (SERPINA1) that lead to deficiency in AAT are associated with chronic obstructive pulmonary diseases. The Z mutation encodes a misfolded variant of AAT that is not secreted effectively and accumulates intracellularly in the endoplasmic reticulum of hepa…	130	NA	NA	NA	NA	0	NA	0	NA	0	NA	0						N	N
973	10.1128/JB.184.20.5781-5788.2002.	PMC139618	12270837	Reporter mutation studies show that nicotinic acetylcholine receptor (nAChR) Î±5 Subunits and/or variants modulate function of Î±6*-nAChR.	N	Dash B(1), Chang Y(1), Lukas RJ(2).	2011	To further the understanding of functional Î±6Î±5*-nicotinic acetylcholine receptors (nAChR; the asterisk (*) indicates known or possible presence of other subunits), we have heterologously expressed in oocytes different, mouse or human, nAChR subunit combinations. Coexpression with wild-type Î±5 subunits or chimeric Î±5/Î²3 subunits (in which the human Î±5 subunit N-terminal, extracellular domai…	266	human; mouse; nAChR	NA	human; mouse	NA	0	NA	0	human; mouse	2	NA	0						N	N
977	10.1136/medethics-2014-102619.	PMC4623968	26320212	Functional characterisation of human synaptic genes expressed in the Drosophila brain.	N	Zografos L(1), Tang J(2), Hesse F(3), Wanker EE(3), Li KW(4), Smit AB(4), Davies RW(5), Armstrong JD(6).	2016	Drosophila melanogaster is an established and versatile model organism. Here we describe and make available a collection of transgenic Drosophila strains expressing human synaptic genes. The collection can be used to study and characterise human synaptic genes and their interactions and as controls for mutant studies. It was generated in a way that allows the easy addition of new strains, as well…	231	Drosophila melanogaster; human synaptic	NA	drosophila; drosophila melanogaster; human	NA	0	NA	0	human; drosophila	2	NA	0						N	N
983	10.1007/s12539-012-0130-0.	NA	23292690	Divergent effects of the T1174S SCN1A mutation associated with seizures and hemiplegic migraine.	N	CestÃ¨le S(1), Labate A, Rusconi R, Tarantino P, Mumoli L, Franceschetti S, Annesi G, Mantegazza M, Gambardella A.	2013	PURPOSE: To report the identification of the T1174S SCN1A (NaV 1.1) mutation in a three-generation family with both epileptic and familial hemiplegic migraine (FHM) phenotypes and clarify the pathomechanism. METHODS: The five affected individuals underwent detailed clinical analyses. Mutation analyses was performed by direct sequencing of SCN1A; functional studies by expression in tsA-201 cells. …	264	SCN1A	NA	NA	NA	0	NA	0	NA	0	NA	0						N	N
985	10.1016/j.bbamcr.2012.11.017.	NA	23220012	The two interfaces of the STAT1 N-terminus exhibit opposite functions in IFNÎ³-regulated gene expression.	N	Staab J(1), Riebeling T(1), Koch V(2), Herrmann-Lingen C(1), Meyer T(3).	2015	Defective cooperative DNA binding of STAT1 (signal transducer and activator of transcription 1) transcription factor has impact on interferon-Î³(IFNÎ³)-regulated transcriptional responses. In this study, we generated N-terminal gain-of-function mutants of this protein which exhibited hyperactive cooperativity and assessed their functional consequences on gene expression. Our data show that four n…	227	NA	NA	NA	NA	0	NA	0	NA	0	NA	0						N	N
992	10.1111/j.1365-313X.2011.04491.x.	PMC3078967	21219508	Arabidopsis SHY2/IAA3 inhibits auxin-regulated gene expression.	N	Tian Q(1), Uhlir NJ, Reed JW.	2002	In Arabidopsis, SHY2 encodes IAA3, a member of the auxin-induced Aux/IAA family. Gain-of-function mutations in SHY2/IAA3 cause enlarged cotyledons, short hypocotyls, and altered auxin-regulated root development. Here we show that the gain-of-function mutation shy2-2 decreases both the induction and repression of auxin-regulated genes, suggesting that SHY2/IAA3 acts as a negative regulator in auxi…	107	NA	NA	arabidopsis	NA	0	NA	0	NA	0	NA	0						N	N
997	10.1093/emboj/17.14.3850.	PMC1170720	9670002	Identification of direct transcriptional target genes of ExoS/ChvI two-component signaling in Sinorhizobium meliloti.	N	Chen EJ(1), Fisher RF, Perovich VM, Sabio EA, Long SR.	2009	The Sinorhizobium meliloti ExoS/ChvI two-component signaling pathway is required for the development of a nitrogen-fixing symbiosis between S. meliloti and its plant hosts. ExoS/ChvI also has important roles in regulating succinoglycan production, biofilm formation, motility, nutrient utilization, and the viability of free-living bacteria. Previous microarray experiments with an exoS96::Tn5 mutan…	240	NA	NA	NA	NA	0	bacteria	1	plant	1	NA	0						N	N
998	10.1016/s0960-9822(98)70302-1.	NA	9651683	Characterization of novel mutations in the catalytic domain of the PCSK9 gene.	N	Cameron J(1), Holla OL, Laerdahl JK, Kulseth MA, Ranheim T, Rognes T, Berge KE, Leren TP.	2008	OBJECTIVES: To expand our understanding of the structure and function of proprotein convertase subtilisin/kexin type 9 (PCSK9) by studying how naturally occurring mutations in PCSK9 disrupt the function of PCSK9. DESIGN: Mutations in PCSK9 were identified by sequencing of DNA from subjects with hypo- or hypercholesterolemia. The effect of the identified mutations on the autocatalytic cleavage and…	245	NA	NA	NA	NA	0	NA	0	NA	0	NA	0						N	N
1002	10.1038/clpt.2012.215.	NA	23267857	A novel fluorescent transcriptional reporter for cell-based microarray assays.	N	Redmond TM(1), Uhler MD.	NA	Cell-based microarrays have been used for a wide variety of assays including gain-of-function, loss-of-function and compound screening. Many of these assays have employed fluorescent proteins as reporters. These fluorescent reporter proteins can be monitored in living cells but have low sensitivity of detection compared to enzymatic reporters. Here we have described a novel transcriptional report…	108	NA	NA	NA	NA	0	NA	0	NA	0	NA	0						N	N
1003	10.1074/jbc.M112.434944.	PMC3561543	23233671	Autoimmunity-associated LYP-W620 does not impair thymic negative selection of autoreactive T cells.	N	Wu DJ(1), Zhou W(2), Enouz S(3), OrrÃº V(4), Stanford SM(1), Maine CJ(5), Rapini N(1), Sawatzke K(2), Engel I(6), Fiorillo E(4), Sherman LA(5), Kronenberg M(6), Zehn D(3), Peterson E(2), Bottini N(7).	2014	A C1858T (R620W) variation in the PTPN22 gene encoding the tyrosine phosphatase LYP is a major risk factor for human autoimmunity. LYP is a known negative regulator of signaling through the T cell receptor (TCR), and murine Ptpn22 plays a role in thymic selection. However, the mechanism of action of the R620W variant in autoimmunity remains unclear. One model holds that LYP-W620 is a gain-of-func…	265	human; murine Ptpn22	thymic	human; murine	NA	0	NA	0	human; mice	2	NA	0						N	N
1005	10.1104/pp.112.197152.	PMC3425218	22740615	Deficient and Null Variants of SERPINA1 Are Proteotoxic in a Caenorhabditis elegans Model of Î±1-Antitrypsin Deficiency.	N	Cummings EE(1), O'Reilly LP(1), King DE(1), Silverman RM(1), Miedel MT(1), Luke CJ(1), Perlmutter DH(2), Silverman GA(2), Pak SC(1).	2015	Î±1-antitrypsin deficiency (ATD) predisposes patients to both loss-of-function (emphysema) and gain-of-function (liver cirrhosis) phenotypes depending on the type of mutation. Although the Z mutation (ATZ) is the most prevalent cause of ATD, >120 mutant alleles have been identified. In general, these mutations are classified as deficient (<20% normal plasma levels) or null (<1% normal levels) all…	307	patients	emphysema	NA	NA	0	NA	0	c. elegans	1	NA	0						N	N
1006	10.3324/haematol.2011.049403.	PMC3342972	22180436	Combination of cardiac conduction disease and long QT syndrome caused by mutation T1620K in the cardiac sodium channel.	N	Surber R(1), Hensellek S, Prochnau D, Werner GS, Benndorf K, Figulla HR, Zimmer T.	2008	AIMS: The aim of the present study was to elucidate the molecular mechanism underlying the concomitant occurrence of cardiac conduction disease and long QT syndrome (LQT3), two SCN5A channelopathies that are explained by loss-of-function and gain-of-function, respectively, in the cardiac Na+ channel. METHODS AND RESULTS: A Caucasian family with prolonged QT interval, intermittent bundle-branch bl…	254	NA	NA	NA	NA	0	NA	0	NA	0	NA	0						N	N
1007	10.3389/fmicb.2011.00035.	PMC3109345	21687426	REVERSION-TO-ETHYLENE SENSITIVITY1, a conserved gene that regulates ethylene receptor function in Arabidopsis.	N	Resnick JS(1), Wen CK, Shockey JA, Chang C.	2006	Erratum in Proc Natl Acad Sci U S A. 2006 Jun 27;103(26):10147. Comment in Proc Natl Acad Sci U S A. 2006 May 16;103(20):7537-8. doi: 10.1073/pnas.0602599103. Arabidopsis thaliana has five ethylene hormone receptors, which bind ethylene and elicit responses critical for plant growth and development. Here we describe a negative regulator of ethylene responses, REVERSION-TO-ETHYLENE SENSITIVITY1 (R…	249	NA	NA	arabidopsis; arabidopsis thaliana	NA	0	fungi	1	plant; plants	2	NA	0						N	N
1020	10.1371/journal.pone.0026772.	PMC3210751	22087234	Mechanosensitive membrane channels in action.	N	Yefimov S(1), van der Giessen E, Onck PR, Marrink SJ.	2008	The tension-driven gating process of MscL from Mycobacterium tuberculosis, Tb-MscL, has been addressed at near-atomic detail using coarse-grained molecular dynamics simulations. To perform the simulations, a novel coarse-grained peptide model based on a thermodynamic parameterization of the amino-acid side chains has been applied. Both the wild-type Tb-MscL and its gain-of-function mutant V21D em…	148	NA	NA	mycobacterium tuberculosis	NA	0	mycobacterium	1	NA	0	NA	0						N	N
1023	10.1016/j.ijcard.2009.08.041.	NA	19781797	Differential requirement of the transcription factor Mcm1 for activation of the Candida albicans multidrug efflux pump MDR1 by its regulators Mrr1 and Cap1.	N	Mogavero S(1), Tavanti A, Senesi S, Rogers PD, MorschhÃ¤user J.	2011	Overexpression of the multidrug efflux pump Mdr1 causes increased fluconazole resistance in the pathogenic yeast Candida albicans. The transcription factors Mrr1 and Cap1 mediate MDR1 upregulation in response to inducing stimuli, and gain-of-function mutations in Mrr1 or Cap1, which render the transcription factors hyperactive, result in constitutive MDR1 overexpression. The essential MADS box tr…	228	NA	NA	candida albicans; yeast	NA	0	pathogenic yeast; fungal; pathogen	3	human; yeast	2	NA	0						N	N
1024	10.1093/nar/gkn720.	PMC2582631	18927106	Phospholamban domain Ib mutations influence functional interactions with the Ca2+-ATPase isoform of cardiac sarcoplasmic reticulum.	N	Kimura Y(1), Asahi M, Kurzydlowski K, Tada M, MacLennan DH.	1998	Alanine-scanning mutagenesis of amino acids 21-30, forming cytoplasmic domain Ib in phospholamban (PLN), revealed that mutation to Ala of Asn27, Gln29, and Asn30 results in gain of inhibitory function. In an earlier study (Kimura, Y., Kurzydlowski, K., Tada, M. , and MacLennan, D. H. (1997) J. Biol. Chem. 272, 15061-15064), gain of function in PLN transmembrane domain II mutants was correlated wi…	249	Kurzydlowski; Y.	Kimura; PLN	NA	NA	0	NA	0	NA	0	NA	0						N	N
1031	10.1128/IAI.69.2.657-664.2001.	PMC97936	11159952	Dissection of functional residues in receptor activity-modifying proteins through phylogenetic and statistical analyses.	N	BenÃ­tez-PÃ¡ez A(1), CÃ¡rdenas-Brito S.	2008	Type I and type-II functional divergences have been stated to highlight specific residues carrying out differential functions in evolutionary-divergent protein clusters from a single common ancestor. Briefly, type I analysis is based on residue constraints reflecting a gain of function just in one cluster of an entire family of proteins; while the type-II approach is based on residue constraints …	299	NA	NA	NA	NA	0	NA	0	NA	0	NA	0						N	N
1032	10.1152/ajpheart.2001.280.1.H361.	NA	11123252	Roles for N-terminal extracellular domains of nicotinic acetylcholine receptor (nAChR) Î²3 subunits in enhanced functional expression of mouse Î±6Î²2Î²3- and Î±6Î²4Î²3-nAChRs.	N	Dash B(1), Li MD(1), Lukas RJ(2).	2014	Functional heterologous expression of naturally expressed mouse Î±6*-nicotinic acetylcholine receptors (mÎ±6*-nAChRs; where "*" indicates the presence of additional subunits) has been difficult. Here we expressed and characterized wild-type (WT), gain-of-function, chimeric, or gain-of-function chimeric nAChR subunits, sometimes as hybrid nAChRs containing both human (h) and mouse (m) subunits, in…	258	Xenopus oocytes; human; mouse	NA	human; mouse	NA	0	NA	0	human; mouse	2	NA	0						N	N
1034	10.1074/jbc.M003707200.	NA	10859314	Antagonistic interaction of BLADE-ON-PETIOLE1 and 2 with BREVIPEDICELLUS and PENNYWISE regulates Arabidopsis inflorescence architecture.	N	Khan M(1), Xu M, Murmu J, Tabb P, Liu Y, Storey K, McKim SM, Douglas CJ, Hepworth SR.	2012	The transition to flowering in many plant species, including Arabidopsis (Arabidopsis thaliana), is marked by the elongation of internodes to make an inflorescence upon which lateral branches and flowers are arranged in a characteristic pattern. Inflorescence patterning relies in part on the activities of two three-amino-acid loop-extension homeodomain transcription factors: BREVIPEDICELLUS (BP) …	262	NA	NA	arabidopsis; arabidopsis thaliana	NA	0	NA	0	plant; plants	2	NA	0						N	N
1035	10.1016/0012-1606(92)90299-v.	NA	1730394	Effect of mutations in the PCSK9 gene on the cell surface LDL receptors.	N	Cameron J(1), Holla Ã˜L, Ranheim T, Kulseth MA, Berge KE, Leren TP.	2006	The proprotein convertase subtilisin/kexin type 9 (PCSK9) gene is involved in the post-transcriptional regulation of the low-density lipoprotein (LDL) receptors (LDLR). Mutations in the PCSK9 gene have been associated with both hypocholesterolemia and hypercholesterolemia through 'loss-of-function' and 'gain-of-function' mechanisms, respectively. We have studied the effect of the four loss-of-fun…	243	NA	NA	NA	NA	0	NA	0	NA	0	NA	0						N	N
1056	10.1021/bi047439e.	NA	15823046	Addition of N-terminal peptide sequences activates the oncogenic and signaling potentials of the catalytic subunit p110Î± of phosphoinositide-3-kinase.	N	Sun M(1), Hart JR, Hillmann P, Gymnopoulos M, Vogt PK.	2011	Addition of short (6 to 16 amino acids) peptide sequences to the N-terminus of p110Î± induces a gain of function. Such sequences include the common Flag, His, and VSV tags as well as random sequences. An N-terminal myristylation signal generally believed to activate p110Î± by providing a constitutive membrane address is also activating, if myristylation is mutationally abolished. The gain of func…	149	VSV	NA	NA	NA	0	NA	0	NA	0	NA	0						N	N
1076	10.1021/bi800875q.	PMC2580054	18611041	The FOX hunting system: an alternative gain-of-function gene hunting technique.	N	Ichikawa T(1), Nakazawa M, Kawashima M, Iizumi H, Kuroda H, Kondou Y, Tsuhara Y, Suzuki K, Ishikawa A, Seki M, Fujita M, Motohashi R, Nagata N, Takagi T, Shinozaki K, Matsui M.	2006	We have developed a novel gain-of-function system that we have named the FOX hunting system (Full-length cDNA Over-eXpressing gene hunting system). We used normalized full-length cDNA and introduced each cDNA into Arabidopsis by in planta transformation. About 10 000 independent full-length Arabidopsis cDNAs were expressed independently under the CaMV 35S promoter in Arabidopsis. Each transgenic …	139	NA	NA	arabidopsis; camv	NA	0	NA	0	NA	0	NA	0						N	N
1084	10.1007/s10126-012-9475-y.	NA	22865243	Mycobacterium tuberculosis MtrAY102C is a gain-of-function mutant that potentially acts as a constitutively active protein.	N	Satsangi AT(1), Pandeeti EP(1), Sarva K(1), Rajagopalan M(1), Madiraju MV(2).	2013	The MtrAB histidine-aspartate signal transduction of mycobacteria includes the response regulator MtrA and sensor kinase MtrB. We recently showed that Mycobacterium smegmatis Î”mtrB is filamentous, defective for cell division, cell shape maintenance and shows compromised MtrA target gene expression. Interestingly, overproduction of phosphorylation competent M. tuberculosis MtrAY102C reverses the …	161	NA	NA	m. tuberculosis; mycobacterium smegmatis	NA	0	mycobacterium	1	NA	0	NA	0						N	N
1087	10.1111/j.1365-313X.2011.04836.x.	NA	22050454	Asymmetrically designed siRNAs and shRNAs enhance the strand specificity and efficacy in RNAi.	N	Ding H(1), Liao G, Wang H, Zhou Y.	2007	RNAi can mediate allele-specific silencing, and offers an attractive approach for treatment of human diseases caused by dominant, gain-of-function gene mutations. However, allele-specific silencing requires that the RNAi target the mutated region of the mRNA, limiting the choices of the target sequences. This often results in the use of a suboptimal siRNAs or shRNAs. Unfavorable strand asymmetry,…	161	human	NA	human	NA	0	viral	1	human	1	NA	0						N	N
1092	10.1104/pp.106.084533.	PMC1557603	16877699	Systematic gain-of-function genetics in Drosophila.	N	RÃ¸rth P(1), Szabo K, Bailey A, Laverty T, Rehm J, Rubin GM, Weigmann K, MilÃ¡n M, Benes V, Ansorge W, Cohen SM.	1998	A modular misexpression system was used to carry out systematic gain-of-function genetic screens in Drosophila. The system is based on inducible expression of genes tagged by insertion of a P-element vector carrying a GAL4-regulated promoter oriented to transcribe flanking genomic sequences. To identify genes involved in eye and wing development, the 2300 independent lines were screened for domin…	147	Drosophila	NA	NA	NA	0	NA	0	drosophila	1	NA	0						N	N
1097	10.1105/tpc.104.026609.	PMC535880	15539472	A gain-of-function mutation in Drosophila MAP kinase activates multiple receptor tyrosine kinase signaling pathways.	N	Brunner D(1), Oellers N, Szabad J, Biggs WH 3rd, Zipursky SL, Hafen E.	1994	In the Drosophila eye, activation of the sevenless (sev) receptor tyrosine kinase is required for the specification of the R7 photoreceptor cell fate. In a genetic screen for mutations that result in the activation of the sev signaling pathway in the absence of the inducing signal, we identified a gain-of-function mutation in rolled (rlSevenmaker [rlSem]), which encodes a homolog of mitogen-activ…	132	Drosophila eye	NA	drosophila	NA	0	NA	0	drosophila	1	NA	0						N	N
1099	10.1186/s12862-014-0182-3.	PMC4236577	25145347	The nature of dominant mutations of rhodopsin and implications for gene therapy.	N	Wilson JH(1), Wensel TG.	2003	Mutations in the rhodopsin gene are the most common cause of retinitis pigmentosa (RP) among human patients. The nature of the rhodopsin mutations has critical implications for the design of strategies for gene therapy. Nearly all rhodopsin mutations are dominant. Although dominance does not arise because of haploinsufficiency, it is unclear whether it is caused by gain-of-function or dominant-ne…	163	human patients; muta	NA	human	NA	0	NA	0	human; mice	2	NA	0						N	N
1102	10.1128/JVI.02436-10.	PMC3165802	21697466	A gain-of-function mutation in IAA28 suppresses lateral root development.	N	Rogg LE(1), Lasswell J, Bartel B.	2001	The phytohormone auxin is important in many aspects of plant development. We have isolated an auxin-resistant Arabidopsis mutant, iaa28-1, that is severely defective in lateral root formation and that has diminished adult size and decreased apical dominance. The iaa28-1 mutant is resistant to inhibition of root elongation by auxin, cytokinin, and ethylene, but it responds normally to other phytoh…	146	NA	NA	arabidopsis	NA	0	NA	0	plant	1	NA	0						N	N
1103	10.1042/BJ20020067.	PMC1222673	12071856	Genetic analysis of the twin arginine translocator secretion pathway in bacteria.	N	DeLisa MP(1), Samuelson P, Palmer T, Georgiou G.	2002	The twin arginine translocation (Tat) pathway of bacteria and plant chloroplasts mediates translocation of essentially folded proteins across the cytoplasmic membrane. The detailed understanding of the mechanism of protein targeting to the Tat pathway has been hampered by the lack of screening or selection systems suitable for genetic analysis. We report here the development of a highly quantitat…	257	NA	NA	NA	NA	0	bacteria	1	plant	1	NA	0						N	N
1116	10.1128/AAC.01343-10.	PMC3088179	21402859	Palladium-triggered deprotection chemistry for protein activation in living cells.	N	Li J(1), Yu J(2), Zhao J(1), Wang J(2), Zheng S(1), Lin S(1), Chen L(1), Yang M(1), Jia S(1), Zhang X(3), Chen PR(4).	2014	Comment in Nat Methods. 2014 May;11(5):472-3. doi: 10.1038/nmeth.2951. Employing small molecules or chemical reagents to modulate the function of an intracellular protein, particularly in a gain-of-function fashion, remains a challenge. In contrast to inhibitor-based loss-of-function approaches, methods based on a gain of function enable specific signalling pathways to be activated inside a cell.…	173	NA	NA	NA	NA	0	bacterial	1	NA	0	NA	0						N	N
1118	10.1104/pp.110.160895.	PMC2996009	20926618	Loss-of-function genetic diseases and the concept of pharmaceutical targets.	N	SÃ©galat L(1).	NA	The biomedical world relies heavily on the definition of pharmaceutical targets as an essential step in the drug design process. It is therefore tempting to apply this model to genetic diseases as well. However, whereas the model applies well to gain-of-function genetic diseases, it is less suited to most loss-of-function genetic diseases. Most common diseases, as well as gain-of-function genetic…	156	NA	NA	NA	NA	0	NA	0	NA	0	NA	0						N	N
1129	10.2174/0929867043455549.	NA	15078166	Perspectives on Systematic Analyses of Gene Function in Arabidopsis thaliana: New Tools, Topics and Trends.	N	Bolle C(1), Schneider A, Leister D.	2011	Since the sequencing of the nuclear genome of Arabidopsis thaliana ten years ago, various large-scale analyses of gene function have been performed in this model species. In particular, the availability of collections of lines harbouring random T-DNA or transposon insertions, which include mutants for almost all of the ~27,000 A. thaliana genes, has been crucial for the success of forward and rev…	142	NA	NA	a. thaliana; arabidopsis thaliana	NA	0	NA	0	NA	0	NA	0						N	N
1130	10.1046/j.1365-313x.2003.01909.x.	NA	14617065	Gain-of-function mutations indicate that Escherichia coli Kch forms a functional K+ conduit in vivo.	N	Kuo MM(1), Saimi Y, Kung C.	2003	Although Kch of Escherichia coli is thought to be a K(+) channel by sequence homology, there is little evidence that it actually conducts K(+) ions in vitro or in vivo. We isolated gain-of-function (GOF) Kch mutations that render bacteria specifically sensitive to K(+) ions. Millimolar added K(+), but not Na(+) or sorbitol, blocks the initiation or continuation of mutant growth in liquid media. T…	180	Escherichia coli	NA	escherichia coli	NA	0	bacteria; escherichia coli	2	NA	0	NA	0						N	N
1131	10.1093/genetics/128.1.119.	PMC1204442	1905661	C-terminal truncation of the transcriptional activator encoded by areA in Aspergillus nidulans results in both loss-of-function and gain-of-function phenotypes.	N	Stankovich M(1), Platt A, Caddick MX, Langdon T, Shaffer PM, Arst HN Jr.	1993	Erratum in Mol Microbiol 1993 Mar;7(6):1025. Mutations truncating as many as 143 C-terminal residues from the transcriptional activator encoded by the areA gene, mediating nitrogen metabolite repression in Aspergillus nidulans, do not significantly reduce the ability of the areA product to activate expression of most genes under areA control. Such mutations can even have a gain-of-function, derep…	166	NA	NA	aspergillus nidulans	NA	0	NA	0	NA	0	NA	0						N	N
1132	10.1073/pnas.1604375113.	PMC5047156	27651491	The development of fluconazole resistance in Candida albicans - an example of microevolution of a fungal pathogen.	N	MorschhÃ¤user J(1).	2016	The yeast Candida albicans is a member of the microbiota in the gastrointestinal and urogenital tracts of most healthy persons, but it can also cause symptomatic infections, especially in immunocompromised patients. During the life-long association with its human host, C. albicans generates genetically altered variants that are better adapted to changes in their environment. A prime example of th…	269	C. albicans; human; patients	gastrointestinal; yeast Candida albicans	c. albicans; candida albicans; human; yeast	NA	0	infections	1	human; yeast	2	NA	0						N	N
1134	10.1242/dev.02298.	NA	16495310	Mexiletine as a treatment for primary erythromelalgia: normalization of biophysical properties of mutant L858F NaV 1.7 sodium channels.	N	Cregg R(1), Cox JJ, Bennett DL, Wood JN, Werdehausen R.	2014	BACKGROUND AND PURPOSE: The non-selective sodium channel inhibitor mexiletine has been found to be effective in several animal models of chronic pain and has become popular in the clinical setting as an orally available alternative to lidocaine. It remains unclear why patients with monogenic pain disorders secondary to gain-of-function SCN9a mutations benefit from a low systemic concentration of …	263	patients	NA	patients	NA	0	NA	0	human	1	NA	0						N	N
1139	10.1093/nar/30.11.2329.	PMC117199	12034819	Further evidence for function of the Drosophila Notch protein as a transmembrane receptor.	N	Lyman D(1), Young MW.	1993	N locus mutations associated with unusual mutant phenotypes were found to alter the structure of the encoded protein. Two mutations, NCo and N60g11, eliminate much of the cytoplasmic domain. NCo can act as a null allele or as a competitive inhibitor of N+ function, whereas N60g11 produces dominant gain of function in some cell types. This difference in function can be attributed to retention of c…	166	NA	NA	NA	NA	0	NA	0	NA	0	NA	0						N	N
1142	10.1111/nph.13309.	NA	25628228	Flagellar quiescence in Chlamydomonas: Characterization and defective quiescence in cells carrying sup-pf-1 and sup-pf-2 outer dynein arm mutations.	N	Mitchell BF(1), Grulich LE, Mader MM.	2004	Chlamydomonas reinhardtii can use their flagella for two distinct types of movement: swimming through liquid or gliding on a solid substrate. Cells switching from swimming to gliding motility undergo a reversible flagellar quiescence. This phenomenon appears to involve the outer dynein arms, since mutants having altered outer arm beta and gamma dyneins (sup-pf-1 and sup-pf-2) show a diminished ab…	149	NA	solid	chlamydomonas reinhardtii	NA	0	NA	0	NA	0	NA	0						N	N
1144	10.1093/hmg/ddt664.	PMC3990169	24442519	Induction of apoptosis by Drosophila reaper, hid and grim through inhibition of IAP function.	N	Goyal L(1), McCall K, Agapite J, Hartwieg E, Steller H.	2000	Induction of apoptosis in Drosophila requires the activity of three closely linked genes, reaper, hid and grim. Here we show that the proteins encoded by reaper, hid and grim activate cell death by inhibiting the anti-apoptotic activity of the Drosophila IAP1 (diap1) protein. In a genetic modifier screen, both loss-of-function and gain-of-function alleles in the endogenous diap1 gene were obtaine…	167	Drosophila; Drosophila IAP1	NA	drosophila	NA	0	baculovirus	1	drosophila	1	NA	0						N	N
1147	10.1007/s11103-013-0039-y.	NA	23483289	Screening for gene function using the FOX (full-length cDNA overexpressor gene) hunting system.	N	Higuchi-Takeuchi M(1), Matsui M.	NA	Mutant resources are indispensable for the characterization of the functions of genes. There are two types of mutants, loss-of-function and gain-of-function mutants. Recently, we have developed a novel system in plants that uses a gain-of-function approach and is named as the FOX (full-length cDNA overexpressor gene) hunting system. In this system, Arabidopsis full-length cDNAs (fl-cDNAs) are ran…	166	NA	NA	arabidopsis; camv; cauliflower mosaic virus; plants	NA	0	virus	1	plants	1	NA	0						N	N
1148	10.1371/journal.pone.0034977.	PMC3328489	22529966	Therapeutic regulation of gene expression in the inner ear using RNA interference.	N	Maeda Y, Sheffield AM, Smith RJH.	2009	Targeting and downregulating specific genes with antisense and decoy oligonucleotides, ribozymes or RNA interference (RNAi) offer the theoretical potential of altering a disease phenotype. Here we review the molecular mechanism behind the in vivo application of RNAi-mediated gene silencing, focusing on its application to the inner ear. RNAi is a physiological phenomenon in which small, double-str…	188	NA	disease	NA	NA	0	NA	0	NA	0	NA	0						N	N
1167	10.1074/jbc.M114.605899.	PMC4358268	25575597	Evaluation of mTOR function by a gain-of-function approach.	N	Ohne Y(1), Takahara T, Maeda T.	2009	The mammalian target of rapamycin (mTOR), a member of the phosphoinositide 3-kinase related kinase (PIKK) family, plays a central role in the regulation of cell growth. The cellular function of mTOR has been proposed based solely on loss-of-function analyses using the specific inhibitor rapamycin or RNAi-mediated knockdown. There have been recent reports of mTOR mutants with enhanced activity tha…	162	NA	NA	yeast	NA	0	NA	0	yeast	1	NA	0						N	N
1169	10.1371/journal.pone.0090763.	PMC3956466	24637842	Bilateral congenital cataracts result from a gain-of-function mutation in the gene for aquaporin-0 in mice.	N	Okamura T(1), Miyoshi I, Takahashi K, Mototani Y, Ishigaki S, Kon Y, Kasai N.	2003	Cataract Tohoku (Cat(Tohm)) is a dominant cataract mutation that leads to severe degeneration of lens fiber cells. Linkage analysis showed that the Cat(Tohm) mutation is located on mouse chromosome 10, close to the gene for aquaporin-0 (Aqp0), which encodes a membrane protein that is expressed specifically in lens fiber cells. Sequence analysis of Aqp0 revealed a 12-bp deletion without any change…	160	mouse	NA	mouse	NA	0	NA	0	mouse; mice	2	NA	0						N	N
1170	10.1074/jbc.M113.530592.	PMC3916542	24356963	Gain-of-function mutations in TnsC, an ATP-dependent transposition protein that activates the bacterial transposon Tn7.	N	Stellwagen AE(1), Craig NL.	1997	The bacterial transposon Tn7 encodes five genes whose protein products are used in different combinations to direct transposition to different types of target sites. TnsABC + D directs transposition to a specific site in the Escherichia coli chromosome called attTn7, whereas TnsABC + E directs transposition to non-attTn7 sites. These transposition reactions can also recognize and avoid "immune" t…	218	Escherichia coli	NA	escherichia coli	NA	0	bacterial; escherichia coli	2	NA	0	NA	0						N	N
1176	10.1111/j.1365-313X.2008.03733.x.	NA	18980645	Characterization of a region of the X chromosome of Drosophila including multi sex combs (mxc), a Polycomb group gene which also functions as a tumour suppressor.	N	SantamarÃ­a P(1), Randsholt NB.	1995	Genetic analysis of the 8D3;8D8-9 segment of the Drosophila melanogaster X chromosome has assigned seven complementation groups to this region, three of which are new. A Polycomb group (Pc-G) gene, multi sex combs (mxc), is characterized and mutant alleles are described. Besides common homeotic transformations characteristic of Pc-G mutants that mimic the ectopic gain of function of BX-C and ANT-…	178	Drosophila melanogaster X chromosome	NA	drosophila melanogaster	NA	0	NA	0	drosophila	1	NA	0						N	N
1192	10.1016/s0925-4773(02)00212-5.	NA	12204262	A study of the influence of different genotypes on the physical and behavioral phenotypes of children and adults ascertained clinically as having PWS.	N	Webb T(1), Whittington J, Clarke D, Boer H, Butler J, Holland A.	2002	A population-based cohort of people with a clinical diagnosis of Prader-Willi syndrome (PWS) was genetically assessed using molecular diagnostic methods and subsequently divided into the following genetic subtypes involving chromosome 15: 'deletion', 'disomy' and genetically negative (referred to as 'PWS-like'). The physical and behavioral characteristics of the three groups were compared in orde…	170	people	NA	NA	NA	0	NA	0	NA	0	NA	0						N	N
1207	10.1016/j.bbrc.2013.05.064.	NA	23707810	Dt2 is a gain-of-function MADS-domain factor gene that specifies semideterminacy in soybean.	N	Ping J(1), Liu Y(1), Sun L(1), Zhao M(1), Li Y(2), She M(1), Sui Y(1), Lin F(1), Liu X(1), Tang Z(1), Nguyen H(3), Tian Z(1), Qiu L(2), Nelson RL(4), Clemente TE(3), Specht JE(3), Ma J(5).	2014	Similar to Arabidopsis thaliana, the wild soybeans (Glycine soja) and many cultivars exhibit indeterminate stem growth specified by the shoot identity gene Dt1, the functional counterpart of Arabidopsis TERMINAL FLOWER1 (TFL1). Mutations in TFL1 and Dt1 both result in the shoot apical meristem (SAM) switching from vegetative to reproductive state to initiate terminal flowering and thus produce de…	220	NA	SAM	arabidopsis; arabidopsis thaliana; glycine soja; soybean; soybeans	NA	0	NA	0	plants; plant	2	NA	0						N	N
1210	10.1056/NEJMoa073123.	PMC2295209	18184961	Two clusters of residues at the docking groove of mitogen-activated protein kinases differentially mediate their functional interaction with the tyrosine phosphatases PTP-SL and STEP.	N	TÃ¡rrega C(1), Blanco-Aparicio C, MuÃ±oz JJ, Pulido R.	2002	Regulated function of mitogen-activated protein (MAP) kinases involves their selective association through docking sites with both activating MAP kinase kinases and inactivating phosphatases, including dual specificity and protein-tyrosine phosphatases (PTP). Site-directed mutagenesis on the mammalian MAP kinases ERK2 and p38alpha identified within their C-terminal docking grooves two clusters of…	172	NA	NA	NA	NA	0	NA	0	yeast	1	NA	0						N	N
1215	10.1002/ana.24229.	NA	25042079	Patients with high-bone-mass phenotype owing to Lrp5-T253I mutation have low plasma levels of serotonin.	N	Frost M(1), Andersen TE, Yadav V, Brixen K, Karsenty G, Kassem M.	2010	Erratum in J Bone Miner Res. 2010 Aug;25(8):1896. The Lrp5 gene is a major determinant of bone mass accrual. It has been demonstrated recently to achieve this function by hampering the synthesis of gut-derived serotonin, which is a powerful inhibitor of bone formation. In this study we analyzed plasma serotonin levels in patients with a high-bone-mass (HBM) phenotype owing to gain-of-function mut…	149	patients	NA	patients	NA	0	NA	0	NA	0	NA	0						N	N
1231	10.2174/187152709788921645.	NA	19689309	Genetic selection of activatory mutations in KcsA.	N	Paynter JJ(1), Sarkies P, Andres-Enguix I, Tucker SJ.	2008	The KcsA potassium channel from Streptomyces lividans is one of the most actively studied ion channels. However, there are still unresolved issues about its gating mechanism in vivo because the channel is only activated by highly acidic intracellular pH, meaning that it will be mostly inactive in its host environment. In this study we have used a genetic complementation assay of K+-auxotrophic E.…	180	E. coli	NA	e. coli; s. cerevisiae; streptomyces lividans	NA	0	NA	0	NA	0	NA	0						N	N
1232	10.1371/journal.pbio.0060278.	PMC2586386	19018660	The amdA regulatory gene of Aspergillus nidulans: characterization of gain-of-function mutations and identification of binding sites for the gene product.	N	Andrianopoulos A(1), Brons J, Davis MA, Hynes MJ.	1997	Genetic evidence suggests that the amdA gene of Aspergillus nidulans encodes a protein which controls the expression of the amdS and aciA structural genes. The amd166 and amd1666 mutations in the 5' regulatory region of amdS lead to higher levels of amdA-dependent amdS expression. We show here that the putative DNA binding domain of amdA is capable of binding specific regions of the amdS and aciA…	178	NA	NA	aspergillus nidulans	NA	0	NA	0	saccharomyces cerevisiae	1	NA	0						N	N
1234	10.1016/s0945-053x(97)90027-5.	NA	9138285	A 76-bp deletion in the Mip gene causes autosomal dominant cataract in Hfi mice.	N	Sidjanin DJ(1), Parker-Wilson DM, NeuhÃ¤user-Klaus A, Pretsch W, Favor J, Deen PM, Ohtaka-Maruyama C, Lu Y, Bragin A, Skach WR, Chepelinsky AB, Grimes PA, Stambolian DE.	2001	Hfi is a dominant cataract mutation where heterozygotes show hydropic lens fibers and homozygotes show total lens opacity. The Hfi locus was mapped to the distal part of mouse chromosome 10 close to the major intrinsic protein (Mip), which is expressed only in cell membranes of lens fibers. Molecular analysis of Mip revealed a 76-bp deletion that resulted in exon 2 skipping in Mip mRNA. In Hfi/Hf…	190	mouse	NA	mouse	NA	0	NA	0	mouse	1	NA	0						N	N
1242	10.1016/j.cbpa.2008.09.027.	PMC2633442	18950732	A loss-of-function mutation of c-kit results in depletion of mast cells and interstitial cells of Cajal, while its gain-of-function mutation results in their oncogenesis.	N	Kitamura Y(1), Hirota S, Nishida T.	2001	Loss-of-function mutations of the c-kit receptor tyrosine kinase (KIT) result in depletion of mast cells and interstitial cells of Cajal (ICCs). In contrast, gain-of-function mutations of KIT induce neoplasms of mast cells and ICCs. In humans, the sites of mutations are different between mast cell neoplasms and those of ICCs. The former were found in the juxtamembrane domain between the transmemb…	147	humans	mast cell neoplasms; neoplasms	humans	NA	0	NA	0	mice	1	NA	0						N	N
1252	10.1210/en.2009-0966.	PMC2851188	20172968	Î²-Catenin gain of function in muscles impairs neuromuscular junction formation.	N	Wu H(1), Lu Y, Barik A, Joseph A, Taketo MM, Xiong WC, Mei L.	2012	Erratum in Development. 2012 Jul;139(14):2636. Neuromuscular junction (NMJ) formation requires proper interaction between motoneurons and muscle cells. Î²-Catenin is required in muscle cells for NMJ formation. To understand underlying mechanisms, we investigated the effect of Î²-catenin gain of function (GOF) on NMJ development. In HSA-Î²-cat(flox(ex3)/+) mice, which express stable Î²-catenin spe…	177	NA	NMJ	mice	NA	0	NA	0	mice	1	NA	0						N	N
1253	10.1016/j.ydbio.2009.11.034.	PMC2815264	19968985	Biochemical discrimination between selenium and sulfur 2: mechanistic investigation of the selenium specificity of human selenocysteine lyase.	N	Johansson AL(1), Collins R, ArnÃ©r ES, Brzezinski P, HÃ¶gbom M.	2012	Selenium is an essential trace element incorporated into selenoproteins as selenocysteine. Selenocysteine (Sec) lyases (SCLs) and cysteine (Cys) desulfurases (CDs) catalyze the removal of selenium or sulfur from Sec or Cys, respectively, and generally accept both substrates. Intriguingly, human SCL (hSCL) is specific for Sec even though the only difference between Sec and Cys is a single chalcoge…	193	human SCL	NA	human	NA	0	NA	0	human	1	NA	0						N	N
1260	10.1242/dev.122.7.2089.	NA	8681790	EGL-36 Shaw channels regulate C. elegans egg-laying muscle activity.	N	Elkes DA(1), Cardozo DL, Madison J, Kaplan JM.	1997	The C. elegans egl-36 gene encodes a Shaw-type potassium channel that regulates egg-laying behavior. Gain of function [egl-36(gf)] and dominant negative [egl-36(dn)] mutations in egl-36 cause reciprocal defects in egg laying. An egl-36::gfp reporter is expressed in the egg-laying muscles and in a few other tissues. Expression of an egl-36(gf) cDNA in the egg-laying muscles causes behavioral defec…	138	NA	NA	c. elegans	NA	0	NA	0	c. elegans	1	NA	0						N	N
1261	10.1111/jnc.12616.	PMC3980028	24266758	Gain-of-function mutations in the transient receptor potential channels TRPV1 and TRPA1: how painful?	N	Boukalova S(1), Touska F, Marsakova L, Hynkova A, Sura L, Chvojka S, Dittert I, Vlachova V.	NA	Erratum in Physiol Res. 2014;63(5):667. Gain-of-function (GOF) mutations in ion channels are rare events, which lead to increased agonist sensitivity or altered gating properties, and may render the channel constitutively active. Uncovering and following characterization of such mutants contribute substantially to the understanding of the molecular basis of ion channel functioning. Here we give a…	190	NA	NA	NA	NA	0	NA	0	NA	0	NA	0						N	N
1265	10.1038/ejhg.2012.73.	PMC3476715	22549408	Isolation and characterization of VceC gain-of-function mutants that can function with the AcrAB multiple-drug-resistant efflux pump of Escherichia coli.	N	Vediyappan G(1), Borisova T, Fralick JA.	2006	VceC is the outer membrane component of the major facilitator (MF) VceAB-VceC multiple-drug-resistant (MDR) efflux pump of Vibrio cholerae. TolC is the outer membrane component of the resistance-nodulation-division AcrAB-TolC efflux pump of Escherichia coli. Although these proteins share little amino acid sequence identity, their crystal structures can be readily superimposed upon one another. In…	186	Escherichia coli	NA	escherichia coli; vibrio cholerae	NA	0	escherichia coli	1	NA	0	NA	0						N	N
1268	10.1371/journal.pbio.1001111.	PMC3144185	21814489	Intragenic suppression of gain-of-function mutations in the Escherichia coli mechanosensitive channel, MscL.	N	Li Y(1), Wray R, Blount P.	2004	Mechanosensitive channels play an important role in protecting bacterial cells from osmotic downshock by serving as biological 'pressure release valves'. One of these channels, MscL, is found throughout the bacterial kingdom, but has been most studied in Escherichia coli. The E. coli MscL is a 136-amino-acid protein organized as a homopentamer with each subunit containing two transmembrane segmen…	204	E. coli MscL; Escherichia coli	NA	bacterial; e. coli; escherichia coli	NA	0	bacterial; escherichia coli	2	NA	0	NA	0						N	N
1271	10.1073/pnas.0708584104.	PMC2148336	18042709	Genetic interactions of the suppressor 2 of zeste region genes.	N	Adler PN(1), Charlton J, Brunk B.	NA	A wide variety of gain of function mutations have been induced in the Posterior Sex Comb (Psc)--Aristapedioid (Arp)--Suppressor 2 of zeste (Su(z)2) region of the second chromosome of Drosophila. This region contains at least three apparently related genes, two of which we have been studying. Psc1 has previously been used to identify Psc as a Pc group gene; however, it is a complex mutation with b…	174	Drosophila	Pc	drosophila	NA	0	NA	0	drosophila	1	NA	0						N	N
1272	10.1016/j.cellsig.2007.10.016.	NA	18031991	A gain-of-function mutation in the M-domain of cardiac myosin-binding protein-C increases binding to actin.	N	Bezold KL(1), Shaffer JF, Khosa JK, Hoye ER, Harris SP.	2013	The M-domain is the major regulatory subunit of cardiac myosin-binding protein-C (cMyBP-C) that modulates actin and myosin interactions to influence muscle contraction. However, the precise mechanism(s) and the specific residues involved in mediating the functional effects of the M-domain are not fully understood. Positively charged residues adjacent to phosphorylation sites in the M-domain are t…	236	NA	NA	NA	NA	0	NA	0	human	1	NA	0						N	N
1280	10.1016/j.jdermsci.2014.02.006.	NA	24656634	Loss- and Gain-of-Function Approaches Indicate a Dual Role Exerted by Regulatory T Cells in Pulmonary Paracoccidioidomycosis.	N	Bazan SB(1), Costa TA(1), de AraÃºjo EF(1), Feriotti C(1), Loures FV(1), Pretel FD(2), Calich VL(1).	2015	Paracoccidioidomycosis (PCM), is a pulmonary fungal disease whose severity depends on the adequate development of T cell immunity. Although regulatory T (Treg) cells were shown to control immunity against PCM, deleterious or protective effects were described in different experimental settings. To clarify the function of Treg cells in pulmonary PCM, loss-and gain-of-function approaches were perfor…	272	immunodeficient Rag1-/- mice; mice	NA	mice	NA	0	fungal; pathogen	2	mice; yeast	2	NA	0						N	N
1297	10.1007/s00299-009-0689-z.	NA	19306002	Genetic variation in KCNA5: impact on the atrial-specific potassium current IKur in patients with lone atrial fibrillation.	N	Christophersen IE(1), Olesen MS, Liang B, Andersen MN, Larsen AP, Nielsen JB, HaunsÃ¸ S, Olesen SP, Tveit A, Svendsen JH, Schmitt N.	2013	AIMS: Genetic factors may be important in the development of atrial fibrillation (AF) in the young. KCNA5 encodes the potassium channel Î±-subunit KV1.5, which underlies the voltage-gated atrial-specific potassium current IKur. KCNAB2 encodes KVÎ²2, a Î²-subunit of KV1.5, which increases IKur. Three studies have identified loss-of-function mutations in KCNA5 in patients with idiopathic AF. We hyp…	245	patients	NA	patients	NA	0	NA	0	NA	0	NA	0						N	N
1299	10.1007/s11103-007-9243-y.	NA	17929174	MHC class I-deficient natural killer cells acquire a licensed phenotype after transfer into an MHC class I-sufficient environment.	N	Elliott JM(1), Wahle JA, Yokoyama WM.	2010	In MHC class I-deficient hosts, natural killer (NK) cells are hyporesponsive to cross-linking of activation receptors. Functional competence requires engagement of a self-major histocompatability complex (MHC) class I-specific inhibitory receptor, a process referred to as "licensing." We previously suggested that licensing is developmentally determined in the bone marrow. In this study, we find t…	175	NA	NA	NA	NA	0	NA	0	NA	0	NA	0						N	N
1303	10.1096/fj.04-1944fje.	NA	15247146	Gain-of-function mutations cluster in distinct regions associated with the signalling pathway in the PAS domain of the aerotaxis receptor, Aer.	N	Campbell AJ(1), Watts KJ, Johnson MS, Taylor BL.	2010	The Aer receptor monitors internal energy (redox) levels in Escherichia coli with an FAD-containing PAS domain. Here, we randomly mutagenized the region encoding residues 14-119 of the PAS domain and found 72 aerotaxis-defective mutants, 24 of which were gain-of-function, signal-on mutants. The mutations were mapped onto an Aer homology model based on the structure of the PAS-FAD domain in NifL f…	189	Escherichia coli	NA	azotobacter vinlandii; escherichia coli	NA	0	escherichia coli	1	NA	0	NA	0						N	N
1305	10.1093/genetics/147.4.1675.	PMC1208340	9409830	The Arabidopsis AtIPT8/PGA22 gene encodes an isopentenyl transferase that is involved in de novo cytokinin biosynthesis.	N	Sun J(1), Niu QW, Tarkowski P, Zheng B, Tarkowska D, Sandberg G, Chua NH, Zuo J.	2003	Cytokinin plays a critical role in plant growth and development by stimulating cell division and cell differentiation. Despite many years' research efforts, our current understanding of this hormone is still limited regarding both its biosynthesis and signaling. To genetically dissect the cytokinin pathway, we have used a functional screen to identify Arabidopsis gain-of-function mutations that e…	187	NA	NA	arabidopsis	NA	0	NA	0	plant; plants	2	NA	0						N	N
1310	10.1007/s00299-007-0427-3.	NA	17690888	Gain-of-function mutation in the KlPDR1 gene encoding multidrug resistance regulator in Kluyveromyces lactis.	N	Balazfyova Z(1), Hervay NT, Gbelska Y.	2013	KlPdr1p is a single Kluyveromyces lactis homologue of Saccharomyces cerevisiae ScPdr1p/ScPdr3p, the main transcriptional regulators of genes involved in S. cerevisiae multidrug resistance. KlPDR1 deletion leads to a sharp increase in K. lactis drug susceptibility. The presence of putative PDRE and YRE regulatory elements in the KlPDR1 gene promoter suggests an autoregulation of its transcription …	200	NA	NA	k. lactis; kluyveromyces lactis; s. cerevisiae; saccharomyces cerevisiae	NA	0	NA	0	saccharomyces cerevisiae	1	NA	0						N	N
1311	10.1016/j.bbabio.2005.05.012.	NA	16002040	A gain-of-function mutation in the ROC1 gene alters plant architecture in Arabidopsis.	N	Ma X(1)(2), Song L(1), Yang Y(1), Liu D(1).	2013	Plant architecture is an important agronomic trait and is useful for identification of plant species. The molecular basis of plant architecture, however, is largely unknown. Forward genetics was used to identify an Arabidopsis mutant with altered plant architecture. Using genetic and molecular approaches, we analyzed the roles of a mutated cyclophilin in the control of plant architecture. The Ara…	213	NA	NA	arabidopsis	NA	0	NA	0	plant	1	NA	0						N	N
1321	10.1111/pce.12271.	NA	24392654	Comparative Genomics Reveals Key Gain-of-Function Events in Foxp3 during Regulatory T Cell Evolution.	N	Andersen KG(1), Nissen JK, Betz AG.	2012	The immune system has the ability to suppress undesirable responses, such as those against commensal bacteria, food, and paternal antigens in placenta pregnancy. The lineage-specific transcription factor Foxp3 orchestrates the development and function of regulatory T cells underlying this immunological tolerance. Despite the crucial role of Foxp3 in supporting immune homeostasis, little is known …	180	NA	NA	NA	NA	0	bacteria	1	NA	0	NA	0						N	N
1328	10.1105/tpc.109.070854.	PMC2814499	20044438	Arabidopsis WRKY46 coordinates with WRKY70 and WRKY53 in basal resistance against pathogen Pseudomonas syringae.	N	Hu Y(1), Dong Q, Yu D.	2012	The WRKY transcription factors are involved in plant resistance against both biotrophic and necrotrophic pathogens. Arabidopsis WRKY46 is specifically induced by salicylic acid (SA) and biotrophic pathogen Pseudomonas syringae infection. To determine its possible roles in plant defense and elucidate potential functional redundancy with structurally related WRKY70 and WRKY53, we examined loss-of-f…	201	NA	NA	arabidopsis; pseudomonas syringae	NA	0	bacterial; infection; pathogens; pathogen	4	plant; plants	2	NA	0						N	N
1332	10.1093/jxb/erp060.	PMC2682494	19342430	A gain-of-function mutation in the second tetratricopeptide repeat of TFIIIC131 relieves autoinhibition of Brf1 binding.	N	Moir RD(1), Puglia KV, Willis IM.	2002	The interaction between the tetratricopeptide repeat (TPR)-containing subunit of TFIIIC, TFIIIC131, and the TFIIB-related factor Brf1 represents a limiting step in the assembly of the RNA polymerase III (pol III) initiation factor TFIIIB. This assembly reaction is facilitated by dominant mutations that map in and around TPR2. Structural modeling of TPR1 to TPR3 from TFIIIC131 shows that one such …	196	NA	NA	NA	NA	0	NA	0	NA	0	NA	0						N	N
1333	10.1111/j.1365-313X.2008.03774.x.	NA	19121107	A gain-of-function phenotype conferred by over-expression of functional subunits of the COP9 signalosome in Arabidopsis.	N	Kang D(1), Wang X, Cao K, Sun C, Deng XW, Wei N.	2000	The COP9 signalosome is a conserved cellular regulator present in diverse organisms. To understand the structural and functional relationship of the COP9 signalosome with its subunits, we expressed in wild-type and mutant Arabidopsis backgrounds two orthologues of subunit 1, rice FUS6 (rFUS6) and human GPS1, and Arabidopsis subunit 8 (COP9). In Arabidopsis, rFUS6 can functionally replace Arabidop…	192	human GPS1	NA	arabidopsis; human; rice	NA	0	NA	0	human	1	NA	0						N	N
1334	10.1128/EC.00103-08.	PMC2446669	18487346	A mechanism for localized dynamics-driven affinity regulation of the binding of von Willebrand factor to platelet glycoprotein IbÎ±.	N	Liu G(1), Fang Y, Wu J.	2013	Binding of the A1 domain of von Willebrand factor (vWF) to glycoprotein IbÎ± (GPIbÎ±) results in platelet adhesion, activation, and aggregation that initiates primary hemostasis. Both the elevated shear stress and the mutations associated with type 2B von Willebrand disease enhance the interaction between A1 and GPIbÎ±. Through molecular dynamics simulations for wild-type vWF-A1 and its eight gai…	161	NA	NA	NA	NA	0	NA	0	NA	0	NA	0						N	N
1336	10.1128/MCB.18.2.926.	PMC108804	9447989	GM130 gain-of-function induces cell pathology in a model of lysosomal storage disease.	N	Roy E(1), BruyÃ¨re J, Flamant P, Bigou S, Ausseil J, Vitry S, Heard JM.	2012	Cell pathology in lysosomal storage diseases is characterized by the formation of distended vacuoles with characteristics of lysosomes. Our previous studies in mucopolysaccharidosis type IIIB (MPSIIIB), a disease in which a genetic defect induces the accumulation of undigested heparan sulfate (HS) fragments, led to the hypothesis that abnormal lysosome formation was related to events occurring at…	200	MPSIIIB	mucopolysaccharidosis type IIIB	NA	NA	0	NA	0	NA	0	NA	0						N	N
1337	10.1128/jb.179.24.7724-7733.1997.	PMC179735	9401031	Distal expression of knotted1 in maize leaves leads to reestablishment of proximal/distal patterning and leaf dissection.	N	Ramirez J(1), Bolduc N, Lisch D, Hake S.	2009	Maize (Zea mays) leaves provide a useful system to study how proximal/distal patterning is established because of the distinct tissues found in the distal blade and the proximal sheath. Several mutants disrupt this pattern, including the dominant knotted1-like homeobox (knox) mutants. knox genes encode homeodomain proteins of the TALE superclass of transcription factors. Class I knox genes are ex…	199	NA	NA	maize; zea mays	NA	0	NA	0	NA	0	NA	0						N	N
1346	10.1104/pp.111.192310.	PMC3320190	22345509	Expression level of ABERRANT PANICLE ORGANIZATION1 determines rice inflorescence form through control of cell proliferation in the meristem.	N	Ikeda-Kawakatsu K(1), Yasuno N, Oikawa T, Iida S, Nagato Y, Maekawa M, Kyozuka J.	2009	Two types of branches, rachis branches (i.e. nonfloral) and spikelets (i.e. floral), are produced during rice (Oryza sativa) inflorescence development. We previously reported that the ABERRANT PANICLE ORGANIZATION1 (APO1) gene, encoding an F-box-containing protein orthologous to Arabidopsis (Arabidopsis thaliana) UNUSUAL FLORAL ORGANS, suppresses precocious conversion of rachis branch meristems t…	212	NA	NA	arabidopsis; arabidopsis thaliana; oryza sativa; rice	NA	0	NA	0	NA	0	NA	0						N	N
1353	10.1016/j.jpsychires.2009.03.009.	NA	19383563	Activation loop tyrosines allow the JAK2(V617F) mutant to attain hyperactivation.	N	Kundrapu K(1), Colenberg L, DuhÃ© RJ.	NA	A gain-of-function mutation (V617F) in the pseudokinase domain of JAK2 is frequently present in patients with myeloproliferative disorders such as polycythemia vera, essential thrombocythemia, and primary myelofibrosis. This mutation might serve as an important diagnostic biomarker for these uncommon diseases and may represent a target for novel therapy. It is imperative that a well-defined molec…	206	muta; patients	NA	patients	NA	0	NA	0	NA	0	NA	0						N	N
1359	10.1128/MCB.02487-05.	PMC1489120	16738334	The HIV-1 Vpr and glucocorticoid receptor complex is a gain-of-function interaction that prevents the nuclear localization of PARP-1.	N	Muthumani K(1), Choo AY, Zong WX, Madesh M, Hwang DS, Premkumar A, Thieu KP, Emmanuel J, Kumar S, Thompson CB, Weiner DB.	2006	Erratum in Nat Cell Biol. 2006 Mar;8(3):299. The Vpr protein of HIV-1 functions as a vital accessory gene by regulating various cellular functions, including cell differentiation, apoptosis, nuclear factor of kappaB (NF-kappaB) suppression and cell-cycle arrest of the host cell. Several reports have indicated that Vpr complexes with the glucocorticoid receptor (GR), but it remains unclear whether…	201	NA	NA	NA	NA	0	NA	0	NA	0	NA	0						N	N
1360	10.1074/jbc.M510606200.	NA	16352600	A "gain of function" mutation in a protein mediates production of novel modified nucleosides.	N	Chen P(1), Crain PF, NÃ¤svall SJ, Pomerantz SC, BjÃ¶rk GR.	2005	The mutation sufY204 mediates suppression of a +1 frameshift mutation in the histidine operon of Salmonella enterica serovar Typhimurium and synthesis of two novel modified nucleosides in tRNA. The sufY204 mutation, which results in an amino-acid substitution in a protein, is, surprisingly, dominant over its wild-type allele and thus it is a "gain of function" mutation. One of the new nucleosides…	175	NA	NA	salmonella enterica serovar typhimurium	NA	0	NA	0	NA	0	NA	0						N	N
1366	10.1074/jbc.M305136200.	NA	12860986	A genetic screen for novel components of the notch signaling pathway during Drosophila bristle development.	N	Go MJ(1), Artavanis-Tsakonas S.	1998	The Notch receptor is the central element in a cell signaling mechanism controlling a broad spectrum of cell fate choices. Genetic modifier screens in Drosophila and subsequent molecular studies have identified several Notch pathway components, but the biochemical nature of signaling is still elusive. Here, we report the results of a genetic modifier screen of the bristle phenotype of a gain-of-f…	191	Drosophila	NA	drosophila	NA	0	NA	0	drosophila	1	NA	0						N	N
1367	10.1002/1521-4141(200001)30:1<145::AID-IMMU145>3.0.CO;2-0.	NA	10602036	Enhanced export of beta-galactosidase fusion proteins in prlF mutants is Lon dependent.	N	Snyder WB(1), Silhavy TJ.	1992	We have used fusions of the outer membrane protein LamB to beta-galactosidase (encoded by lacZ) to study the protein export process. This LamB-LacZ hybrid protein blocks export when synthesized at high levels, as evidenced by inducer (maltose) sensitivity, a phenomenon termed LacZ hybrid jamming. The prlF1 mutation relieves LacZ hybrid jamming and allows localization of the fusion protein to a no…	212	NA	NA	NA	NA	0	NA	0	NA	0	NA	0						N	N
1368	10.1210/jcem.85.12.7035.	NA	11134112	JAZ2 controls stomata dynamics during bacterial invasion.	N	Gimenez-Ibanez S(1), Boter M(1), Ortigosa A(1), GarcÃ­a-Casado G(1), Chini A(1), Lewsey MG(2), Ecker JR(3)(4)(5), Ntoukakis V(6), Solano R(1).	2017	Comment in New Phytol. 2017 Feb;213(3):972-975. doi: 10.1111/nph.14417. Coronatine (COR) facilitates entry of bacteria into the plant apoplast by stimulating stomata opening. COR-induced signaling events at stomata remain unclear. We found that the COR and jasmonate isoleucine (JA-Ile) co-receptor JAZ2 is constitutively expressed in guard cells and modulates stomatal dynamics during bacterial inv…	226	NA	NA	NA	NA	0	bacteria; bacterial; infection; pathogen	4	plant	1	NA	0						N	N
1369	10.1007/s11948-016-9810-1.	PMC4996883	27502512	Rhodopsin targeted transcriptional silencing by DNA-binding.	N	Botta S(1), Marrocco E(1), de Prisco N(1), Curion F(1), Renda M(1), Sofia M(1), Lupo M(1), Carissimo A(1), Bacci ML(2), Gesualdo C(3), Rossi S(3), Simonelli F(3), Surace EM(1)(4).	2016	Transcription factors (TFs) operate by the combined activity of their DNA-binding domains (DBDs) and effector domains (EDs) enabling the coordination of gene expression on a genomic scale. Here we show that in vivo delivery of an engineered DNA-binding protein uncoupled from the repressor domain can produce efficient and gene-specific transcriptional silencing. To interfere with RHODOPSIN (RHO) g…	168	NA	NA	NA	NA	0	viral	1	NA	0	NA	0						N	N
1377	10.1074/jbc.R800065200.	PMC2658038	18957429	High-throughput FACS-based mutant screen identifies a gain-of-function allele of the Fusarium graminearum adenylyl cyclase causing deoxynivalenol over-production.	N	Blum A(1), Benfield AH(2), Stiller J(2), Kazan K(3), Batley J(4), Gardiner DM(2).	2016	Fusarium head blight and crown rot, caused by the fungal plant pathogen Fusarium graminearum, impose a major threat to global wheat production. During the infection, plants are contaminated with mycotoxins such as deoxynivalenol (DON), which can be toxic for humans and animals. In addition, DON is a major virulence factor during wheat infection. However, it is not fully understood how DON product…	176	humans	Fusarium head blight	f. graminearum; fusarium; fusarium graminearum; humans; wheat	NA	0	fungal; infection; pathogen	3	plant; plants	2	NA	0						N	N
1379	10.1111/j.1601-5223.1998.t01-1-00251.x.	NA	10319720	An IL-4R alpha allelic variant, I50, acts as a gain-of-function variant relative to V50 for Stat6, but not Th2 differentiation.	N	Stephenson L(1), Johns MH, Woodward E, Mora AL, Boothby M.	2004	Signaling through the IL-4R alpha-chain (IL-4Ralpha) is crucial for the development of Th2 cells, central effectors in atopic disease. Alleles of the IL-4Ralpha have been identified that have been variably associated with increased incidence of allergic disease, but there is little direct evidence that any variant is sufficient to alter a target that determines allergic pathophysiology or suscept…	182	NA	NA	NA	NA	0	NA	0	NA	0	NA	0						N	N
1381	10.1007/s00122-012-1894-7.	NA	22643901	Diazaborine resistance in yeast involves the efflux pumps Ycf1p and Flr1p and is enhanced by a gain-of-function allele of gene YAP1.	N	Jungwirth H(1), Wendler F, Platzer B, Bergler H, HÃ¶genauer G.	2000	We have found that YAP1-mediated diazaborine resistance in the yeast Saccharomyces cerevisiae requires two efflux pumps, i.e. the major-facilitator-superfamily transporter Flr1p, which is located in the cytoplasmic membrane and the ATP-binding-cassette transporter Ycf1p which is present in the vacuolar membrane. Both these transporters are known to be under the control of the transcriptional tran…	194	NA	NA	saccharomyces cerevisiae; yeast	NA	0	NA	0	yeast; saccharomyces cerevisiae	2	NA	0						N	N
1383	10.1002/dneu.20589.	NA	18044732	BLADE-ON-PETIOLE1 and 2 regulate Arabidopsis inflorescence architecture in conjunction with homeobox genes KNAT6 and ATH1.	N	Khan M(1), Tabb P, Hepworth SR.	2012	Inflorescence architecture varies widely among flowering plants, serving to optimize the display of flowers for reproductive success. In Arabidopsis thaliana, internode elongation begins at the floral transition, generating a regular spiral arrangement of upwardly-oriented flowers on the primary stem. Post-elongation, differentiation of lignified interfascicular fibers in the stem provides mechan…	192	NA	NA	arabidopsis thaliana	NA	0	NA	0	plants	1	NA	0						N	N
1396	10.1007/s11033-013-2909-4.	NA	24362510	Protein misfolding and obstructive lung disease.	N	Greene CM(1), McElvaney NG.	2010	The endoplasmic reticulum has evolved a number of mechanisms to manage the accumulation of incorrectly folded proteins. This results in loss of function of these proteins, but occasionally, in conditions such as Î±-1 antitrpysin (A1AT) deficiency, the misfolded protein can acquire a toxic gain of function promoting exaggerated ER stress responses and inflammation. Mutations leading to deficiency …	223	NA	ACT	NA	NA	0	NA	0	NA	0	NA	0						N	N
1406	10.1007/s10577-006-1065-2.	NA	16821132	Dominant mutations of Drosophila MAP kinase kinase and their activities in Drosophila and yeast MAP kinase cascades.	N	Lim YM(1), Tsuda L, Inoue YH, Irie K, Adachi-Yamada T, Hata M, Nishi Y, Matsumoto K, Nishida Y.	1997	Eight alleles of Dsor1 encoding a Drosophila homologue of mitogen-activated protein (MAP) kinase kinase were obtained as dominant suppressors of the MAP kinase kinase kinase D raf. These Dsor1 alleles themselves showed no obvious phenotypic consequences nor any effect on the viability of the flies, although they were highly sensitive to upstream signals and strongly interacted with gain-of-functi…	197	Drosophila	NA	drosophila	NA	0	NA	0	drosophila; yeast	2	NA	0						N	N
1407	10.1093/jxb/erh008.	NA	14623901	Gain-of-function mutations conferring actin-severing activity to human macrophage cap G.	N	Southwick FS(1).	1995	Nonmuscle cell motility requires marked changes in the consistency and shape of the peripheral cytoplasm. These changes are regulated by a gel-sol transformation of the actin filament network, and actin filament-severing proteins are responsible for network solation. Macrophage Cap G, unlike all other proteins in the gelsolin family, caps but does not sever actin filaments. Two amino acid stretch…	164	NA	NA	NA	NA	0	NA	0	NA	0	NA	0						N	N
1408	10.1016/0092-8674(88)90145-6.	NA	3191531	A gain-of-function Bushy dwarf tiller 1 mutation in rice microRNA gene miR156d caused by insertion of the DNA transposon nDart1.	N	Hayashi-Tsugane M(1), Maekawa M(2), Tsugane K(1)(3).	2015	A non-autonomous DNA transposon in rice, nDart1, is actively transposed in the presence of an autonomous element, aDart1, under natural conditions. The nDart1-promoted gene tagging line was developed using the endogenous nDart1/aDart1 system to generate various rice mutants effectively. While the dominant mutants were occasionally isolated from the tagging line, it was unclear what causes dominan…	208	rice	NA	rice	NA	0	NA	0	NA	0	NA	0						N	N
1409	10.1007/s00467-010-1555-5.	PMC2962786	20526633	Efficient ROSA26-based conditional and/or inducible transgenesis using RMCE-compatible F1 hybrid mouse embryonic stem cells.	N	Haenebalcke L(1), Goossens S, Naessens M, Kruse N, Farhang Ghahremani M, Bartunkova S, Haigh K, Pieters T, Dierickx P, Drogat B, Nyabi O, Wirth D, Haigh JJ.	2013	The conditional Cre/loxP system and/or the doxycycline (Dox) inducible Tet-on/off system are widely used in mouse transgenesis but often require time consuming, inefficient cloning/screening steps and extensive mouse breeding strategies. We have therefore developed a highly efficient Gateway- and recombinase-mediated cassette exchange (RMCE)-compatible system to target conditional and/or inducibl…	172	Cre/loxP; hybrid Bl6/129 ESCs; mouse	NA	mouse	NA	0	NA	0	mouse	1	NA	0						N	N
1412	10.1002/ajh.20768.	NA	17034023	Stress response and expression of fluconazole resistance associated genes in the pathogenic yeast Candida glabrata deleted in the CgPDR16 gene.	N	Culakova H(1), Dzugasova V(2), Valencikova R(2), Gbelska Y(1), Subik J(3).	2015	In yeasts, the PDR16 gene encodes a phosphatidylinositol transfer protein which belongs to the Sec14 homologue (SFH) family and localizes to lipid droplets, microsomes and at the cell periphery. The loss of its function alters the lipid droplet metabolism and plasma membrane properties, and renders yeast cells more sensitive to azole antimycotics. In this study, the entire chromosomal CgPDR16 ORF…	211	microsomes	NA	candida glabrata; yeast	NA	0	NA	0	yeast	1	NA	0						N	N
1416	10.1074/jbc.M202445200.	NA	12065579	Nuclear protein spreading: implication for pathophysiology of neuromuscular diseases.	N	Ferreboeuf M(1), Mariot V(1), Furling D(1), Butler-Browne G(1), Mouly V(1), Dumonceaux J(2).	2014	While transfer of a protein encoded by a single nucleus to nearby nuclei in multinucleated cells has been known for almost 25 years, the biological consequences for gain-of-function diseases have not been considered. Here, we have investigated nuclear protein spreading and its potential consequences in two of the three most prevalent neuromuscular diseases. By performing co-cultures between disea…	227	human myoblasts; murine C2C12 myoblasts	NA	human; murine	NA	0	NA	0	human; mouse	2	NA	0						N	N
1417	NA	NA	10992896	CATP-6, a C. elegans ortholog of ATP13A2 PARK9, positively regulates GEM-1, an SLC16A transporter.	N	Lambie EJ(1), Tieu PJ, Lebedeva N, Church DL, Conradt B.	2013	In previous work, we found that gain-of-function mutations that hyperactivate GEM-1 (an SLC16A transporter protein) can bypass the requirement for GON-2 (a TRPM channel protein) during the initiation of gonadogenesis in C. elegans. Consequently, we proposed that GEM-1 might function as part of a Mg(2+) uptake pathway that functions in parallel to GON-2. In this study, we report that CATP-6, a C. …	185	NA	NA	c. elegans	NA	0	NA	0	c. elegans	1	NA	0						N	N
1418	10.1126/science.289.5485.1769.	NA	10976074	A dominant function of CCaMK in intracellular accommodation of bacterial and fungal endosymbionts.	N	Hayashi T(1), Banba M, Shimoda Y, Kouchi H, Hayashi M, Imaizumi-Anraku H.	2010	In legumes, Ca(2+)/calmodulin-dependent protein kinase (CCaMK) is a component of the common symbiosis genes that are required for both root nodule (RN) and arbuscular mycorrhiza (AM) symbioses and is thought to be a decoder of Ca(2+) spiking, one of the earliest cellular responses to microbial signals. A gain-of-function mutation of CCaMK has been shown to induce spontaneous nodulation without rh…	184	NA	NA	NA	NA	0	bacterial; fungal; fungi; infection	4	plants	1	NA	0						N	N
1420	10.1126/science.286.5445.1697.	NA	10576728	pax1-1 partially suppresses gain-of-function mutations in Arabidopsis AXR3/IAA17.	N	Tanimoto M(1), Jowett J, Stirnberg P, Rouse D, Leyser O.	2007	BACKGROUND: The plant hormone auxin exerts many of its effects on growth and development by controlling transcription of downstream genes. The Arabidopsis gene AXR3/IAA17 encodes a member of the Aux/IAA family of auxin responsive transcriptional repressors. Semi-dominant mutations in AXR3 result in an increased amplitude of auxin responses due to hyperstabilisation of the encoded protein. The aim…	196	NA	NA	arabidopsis	NA	0	NA	0	plant	1	NA	0						N	N
1431	10.1016/j.yexmp.2013.05.005.	NA	23712028	Molecular evolution of ankyrin: gain of function in vertebrates by acquisition of an obscurin/titin-binding-related domain.	N	Hopitzan AA(1), Baines AJ, Kordeli E.	2006	Ankyrins form a family of modular adaptor proteins that link between integral membrane proteins and the cytoskeleton. They evolved within the Metazoa as an adaptation for organizing membrane microstructure and directing membrane traffic. Molecular cloning has identified one Caenorhabditis elegans (unc-44), two Drosophila (Dank1, Dank2), and three mammalian (Ank1, Ank2, Ank3) genes. We have previo…	219	Drosophila	NA	caenorhabditis elegans; drosophila	NA	0	NA	0	rat; drosophila; caenorhabditis elegans; c. elegans	4	NA	0						N	N
1442	10.1016/j.acvd.2008.08.009.	NA	19059573	Autoimmunity and inflammation due to a gain-of-function mutation in phospholipase C gamma 2 that specifically increases external Ca2+ entry.	N	Yu P(1), Constien R, Dear N, Katan M, Hanke P, Bunney TD, Kunder S, Quintanilla-Martinez L, Huffstadt U, SchrÃ¶der A, Jones NP, Peters T, Fuchs H, de Angelis MH, Nehls M, Grosse J, Wabnitz P, Meyer TP, Yasuda K, Schiemann M, Schneider-Fresenius C, Jagla W, Russ A, Popp A, Josephs M, Marquardt A, Laufs J, Schmittwolf C, Wagner H, Pfeffer K, Mudde GC.	2005	The identification of specific genetic loci that contribute to inflammatory and autoimmune diseases has proved difficult due to the contribution of multiple interacting genes, the inherent genetic heterogeneity present in human populations, and a lack of new mouse mutants. By using N-ethyl-N-nitrosourea (ENU) mutagenesis to discover new immune regulators, we identified a point mutation in the mur…	162	N-ethyl-N-nitrosourea; human populations; mouse; murine phospholipase Cg2	NA	human; mouse; murine	NA	0	NA	0	human; mouse	2	NA	0						N	N
1444	10.1016/j.tim.2004.12.003.	NA	15680767	A point mutation uncouples transducin-alpha from the photoreceptor RGS and effector proteins.	N	Natochin M(1), Artemyev NO.	2003	A novel gain-of-function mutation, R243Q, has been recently identified in the Candida elegans Gqalpha protein EGL-30. The position corresponding to Arg243 in EGL-30 is absolutely conserved among heterotrimeric G proteins. This mutation appears to be the first gain-of-function mutation in the switch III region of Galpha subunits. To investigate consequences of the R-->Q mutation we introduced the …	202	NA	NA	candida elegans	NA	0	NA	0	c. elegans	1	NA	0						N	N
1449	10.1038/srep29591.	PMC4941716	27404434	The Arabidopsis gain-of-function mutant dll1 spontaneously develops lesions mimicking cell death associated with disease.	N	Pilloff RK(1), Devadas SK, Enyedi A, Raina R.	2002	We describe the characterization of a novel gain-of-function Arabidopsis mutant, dll1 (disease-like lesions1), which spontaneously develops lesions mimicking bacterial speck disease and constitutively expresses biochemical and molecular markers associated with pathogen infection. Despite the constitutive expression of defense-related responses, dll1 is unable to suppress the growth of virulent pa…	197	disease-like	NA	arabidopsis	NA	0	bacterial; infection; pathogen; pathogens	4	plant; plants	2	NA	0						N	N
1450	10.1186/1472-6947-15-S1-S6.	PMC4460711	26043747	BRI1-EMS-suppressor 1 gain-of-function mutant shows higher susceptibility to necrotrophic fungal infection.	N	Shin SY(1), Chung H(1), Kim SY(1), Nam KH(2).	2016	Brassinosteroids (BRs) are plant-specific steroids that are involved in plant growth and defense responses. However, the exact roles of BR in plant defense are unclear. We used the bes1-D gain-of-function mutant to define the underlying relationship between plant growth and defense through BR signaling and innate immunity. In bes1-D, further downstream component BES1 transcription factor is stabi…	192	NA	NA	NA	NA	0	fungus; fungal; infection; pathogen; pathogens	5	plant	1	NA	0						N	N
1453	10.1089/gtmb.2010.0036.	NA	20642364	A versatile transgenic allele for mouse overexpression studies.	N	Dolatshad H(1), Biggs D(1), Diaz R(1), Hortin N(1), Preece C(1), Davies B(2).	2015	For the analysis of gene function in vivo, gene overexpression in the mouse provides an alternative to loss-of-function knock-out approaches and can help reveal phenotypes where compensatory mechanisms are at play. Furthermore, when multiple lines overexpressing a gene-of-interest at varying levels are studied, the consequences of differences in gene dosage can be explored. Despite these advantag…	225	mouse	NA	mouse	NA	0	NA	0	mouse	1	NA	0						N	N
1454	10.1074/jbc.M109.089870.	PMC2856237	20097755	Mutation in the V2 vasopressin receptor gene, AVPR2, causes nephrogenic syndrome of inappropriate diuresis.	N	ErdÃ©lyi LS(1)(2), Mann WA(3), Morris-Rosendahl DJ(4), GroÃŸ U(5), Nagel M(6), VÃ¡rnai P(1)(2), Balla A(1)(2), Hunyady L(1)(2).	2015	Nephrogenic syndrome of inappropriate antidiuresis (NSIAD) is a recently discovered rare disease caused by gain-of-function mutations of the V2 vasopressin receptor gene, AVPR2. To date, mutations of Phe229 and Arg137 have been identified as gain-of-function in the V2 vasopressin receptor (V2R). These receptor mutations lead to hyponatremia, which may lead to clinical symptoms in infants. Here we…	201	NA	NSIAD	NA	NA	0	NA	0	NA	0	NA	0						N	N
1464	10.1152/ajpcell.00095.2013.	PMC11964390	23657570	A gain-of-function mutation in IAA7/AXR2 confers late flowering under short-day light in Arabidopsis.	N	Mai YX(1), Wang L, Yang HQ.	2011	Floral initiation is a major step in the life cycle of plants, which is influenced by photoperiod, temperature, and phytohormones, such as gibberellins (GAs). It is known that GAs promote floral initiation under short-day light conditions (SDs) by regulating the floral meristem-identity gene LEAFY (LFY) and the flowering-time gene SUPPRESSOR OF OVEREXPRESSION OF CO 1 (SOC1). We have defined the r…	204	NA	NA	NA	NA	0	NA	0	plants	1	NA	0						N	N
1472	NA	NA	16379026	Mutation in the KCNQ1 gene leading to the short QT-interval syndrome.	N	Bellocq C(1), van Ginneken AC, Bezzina CR, Alders M, Escande D, Mannens MM, BarÃ³ I, Wilde AA.	2004	BACKGROUND: The electrocardiographic short QT-interval syndrome forms a distinct clinical entity presenting with a high rate of sudden death and exceptionally short QT intervals. The disorder has recently been linked to gain-of-function mutation in KCNH2. The present study demonstrates that this disorder is genetically heterogeneous and can also be caused by mutation in the KCNQ1 gene. METHODS AN…	206	KCNH2	NA	man	NA	0	NA	0	human	1	NA	0						N	N
1473	10.1021/bi051550i.	NA	16262240	Identification of an N-formyl peptide receptor ligand binding domain by a gain-of-function approach.	N	Quehenberger O(1), Pan ZK, Prossnitz ER, Cavanagh SL, Cochrane CG, Ye RD.	1997	Replacement of N-formyl peptide receptor (FPR) domains with those from a homologous receptor, FPR2, resulted in chimeric receptors displaying low binding affinity to fMet-Leu-Phe (fMLF). To characterize fMLF binding domain, we adopted a "gain-of-function" approach by selective replacement of non-conserved residues in the FPR2 portion of the chimeric receptors with those from the FPR. This led to …	179	NA	NA	NA	NA	0	NA	0	NA	0	NA	0						N	N
1474	10.1007/s00438-004-1098-1.	NA	15650868	Mechanism of activation of the Caenorhabditis elegans ras homologue let-60 by a novel, temperature-sensitive, gain-of-function mutation.	N	Eisenmann DM(1), Kim SK.	1997	The Caenorhabditis elegans let-60 gene encodes a Ras protein that mediates induction of the hermaphrodite vulva. To better understand how mutations constitutively activate Ras and cause unregulated cell division, we have characterized ga89, a temperature-sensitive, gain-of-function mutation in let-60 ras. At 25 degrees, ga89 increases let-60 activity resulting in a multivulva phenotype. At 15 deg…	197	hermaphrodite vulva; muta	NA	caenorhabditis elegans	NA	0	NA	0	human; caenorhabditis elegans	2	NA	0						N	N
1490	10.1371/journal.ppat.1000268.	PMC2607542	19148266	An activated form of UFO alters leaf development and produces ectopic floral and inflorescence meristems.	N	Risseeuw E(1), Venglat P(1), Xiang D(1), Komendant K(1), Daskalchuk T(1), Babic V(1), Crosby W(2), Datla R(1).	2013	Plants are unique in their ability to continuously produce new meristems and organ primordia. In Arabidopsis, the transcription factor LEAFY (LFY) functions as a master regulator of a gene network that is important for floral meristem and organ specification. UNUSUAL FLORAL ORGANS (UFO) is a co-activator of LEAFY and is required for proper activation of APETALA3 in the floral meristem during the …	259	NA	NA	arabidopsis	NA	0	NA	0	plants; plant	2	NA	0						N	N
1498	10.1074/jbc.270.15.8610.	NA	7721763	Phospholipase D2 mediates signaling by ATPase class I type 8B membrane 1.	N	Chen F(1), Ghosh A, Shneider BL.	2013	Functional defects in ATPase class I type 8B membrane 1 (ATP8B1 or familial intrahepatic cholestasis 1, FIC1) lead to cholestasis by mechanism(s) that are not fully understood. One proposed pathophysiology involves aberrant signaling to the bile acid sensor, the farnesoid X receptor (FXR), via protein kinase C Î¶ (PKCÎ¶). The following cell line-based studies investigated whether phospholipase D2…	222	NA	NA	NA	NA	0	NA	0	human	1	NA	0						N	N
1502	10.1186/s13104-016-2234-9.	PMC5034679	27663526	Modulation of ethylene responses affects plant salt-stress responses.	N	Cao WH(1), Liu J, He XJ, Mu RL, Zhou HL, Chen SY, Zhang JS.	2007	Ethylene signaling plays important roles in multiple aspects of plant growth and development. Its functions in abiotic stress responses remain largely unknown. Here, we report that alteration of ethylene signaling affected plant salt-stress responses. A type II ethylene receptor homolog gene NTHK1 (Nicotiana tabacum histidine kinase 1) from tobacco (N. tabacum) conferred salt sensitivity in NTHK1…	182	tobacco	NA	arabidopsis; arabidopsis thaliana; n. tabacum; nicotiana tabacum; tobacco	NA	0	NA	0	plant; plants	2	NA	0						N	N
1511	10.1074/jbc.M211926200.	NA	12591925	Bipartite geminivirus host adaptation determined cooperatively by coding and noncoding sequences of the genome.	N	Petty IT(1), Carter SC, Morra MR, Jeffrey JL, Olivey HE.	2000	Bipartite geminiviruses are small, plant-infecting viruses with genomes composed of circular, single-stranded DNA molecules, designated A and B. Although they are closely related genetically, individual bipartite geminiviruses frequently exhibit host-specific adaptation. Two such viruses are bean golden mosaic virus (BGMV) and tomato golden mosaic virus (TGMV), which are well adapted to common be…	238	tomato golden mosaic virus	TGMV	bean golden mosaic virus; bgmv; common bean; nicotiana benthamiana; phaseolus vulgaris; tgmv; tomato golden mosaic virus	NA	0	viruses; virus	2	plant	1	NA	0						N	N
1528	10.1074/jbc.M109.019265.	PMC2755714	19531496	The Arabidopsis gain-of-function mutant ssi4 requires RAR1 and SGT1b differentially for defense activation and morphological alterations.	N	Zhou F(1), Mosher S, Tian M, Sassi G, Parker J, Klessig DF.	2008	A gain-of-function mutation in resistance (R) gene SSI4 causes constitutive activation of defense responses, spontaneous necrotic lesion formation, enhanced resistance against virulent pathogens, and a severe dwarf phenotype. Genetic analysis revealed that ssi4-induced H(2)O(2) accumulation and spontaneous cell death require RAR1, whereas ssi4-mediated stunting is dependent on SGT1b. By contrast,…	192	NA	disease	NA	NA	0	infection; pathogens; pathogen	3	plants	1	NA	0						N	N
1533	10.1128/AAC.00170-13.	PMC3632935	23459488	Studies of the autoinhibitory segment comprising residues 31-60 of the prodomain of PCSK9: Possible implications for the mechanism underlying gain-of-function mutations.	N	WierÃ¸d L(1), Cameron J(1), StrÃ¸m TB(1), Leren TP(1).	2016	Proprotein convertase subtilisin/kexin type 9 (PCSK9) binds to the low density lipoprotein receptor (LDLR) at the cell surface and is internalized as a complex with the LDLR. In the acidic milieu of the sorting endosome, PCSK9 remains bound to the LDLR and prevents the LDLR from folding over itself to adopt a closed conformation. As a consequence, the LDLR fails to recycle back to the cell membra…	208	NA	NA	NA	NA	0	NA	0	NA	0	NA	0						N	N
1534	10.1016/j.jacc.2012.02.052.	NA	22766342	A Natural Mutation in Helix 5 of the Ligand Binding Domain of Glucocorticoid Receptor Enhances Receptor-Ligand Interaction.	N	Reyer H(1), Ponsuksili S(1), Kanitz E(2), PÃ¶hland R(3), Wimmers K(1), Murani E(1).	2016	The glucocorticoid receptor (GR) is a central player in the neuroendocrine stress response; it mediates feedback regulation of the hypothalamus-pituitary-adrenal (HPA) axis and physiological actions of glucocorticoids in the periphery. Despite intensive investigations of GR in the context of receptor-ligand interaction, only recently the first naturally occurring gain-of-function substitution, Al…	216	NA	NA	mammals	NA	0	NA	0	NA	0	NA	0						N	N
1542	10.1111/ijlh.12220.	NA	24750680	TERE; a novel cis-element responsible for a coordinated expression of genes related to programmed cell death and secondary wall formation during differentiation of tracheary elements.	N	Pyo H(1), Demura T, Fukuda H.	2007	The differentiation of water-conducting tracheary elements (TEs) is the result of the orchestrated construction of secondary wall structure, including lignification, and programmed cell death (PCD), including cellular autolysis. To understand the orchestrated regulation of differentiation of TEs, we investigated the regulatory mechanism of gene expression directing TE differentiation. Detailed lo…	159	NA	PCD; TEs	NA	NA	0	NA	0	NA	0	NA	0						N	N
1544	10.1093/jxb/ert310.	PMC3830493	24085580	Lesions in teichoic acid biosynthesis in Staphylococcus aureus lead to a lethal gain of function in the otherwise dispensable pathway.	N	D'Elia MA(1), Pereira MP, Chung YS, Zhao W, Chau A, Kenney TJ, Sulavik MC, Black TA, Brown ED.	2006	An extensive study of teichoic acid biosynthesis in the model organism Bacillus subtilis has established teichoic acid polymers as essential components of the gram-positive cell wall. However, similar studies pertaining to therapeutically relevant organisms, such as Staphylococcus aureus, are scarce. In this study we have carried out a meticulous examination of the dispensability of teichoic acid…	224	NA	NA	bacillus subtilis; s. aureus; staphylococcus aureus	NA	0	bacteria; staphylococcus; infectious; pathogen	4	NA	0	NA	0						N	N
1547	10.1016/j.ejpain.2010.03.007.	NA	20385509	Disorders of sexual development caused by luteinizing hormone receptor mutations.	N	Chan WY(1).	2005	The Luteinizing hormone/chorionic gonadotropin receptor (LHR) plays a critical role in human male sexual development. Both gain-of-function and loss-of-function mutations of the LHR have been described. Gain-of-function mutations are dominant and cause constitutive activation of the receptor resulting in familial male-limited precocious puberty (FMPP). All activating mutations are single point mu…	200	human male sexual development.	NA	human	NA	0	NA	0	human	1	NA	0						N	N
1551	10.1093/pcp/pcm151.	NA	17981874	The positive regulator, TraJ, of the Escherichia coli F plasmid is unstable in a cpxA* background.	N	Gubbins MJ(1), Lau I, Will WR, Manchak JM, Raivio TL, Frost LS.	2002	The Cpx (conjugative plasmid expression) stress response of Escherichia coli is induced in response to extracytoplasmic signals generated in the cell envelope, such as misfolded proteins in the periplasm. Detection of stress is mediated by the membrane-bound histidine kinase, CpxA. Signaling of the response regulator CpxR by activated CpxA results in the expression of several factors required for…	211	Escherichia coli	NA	escherichia coli	NA	0	escherichia coli	1	NA	0	NA	0						N	N
1561	10.1007/s00113-016-0263-4.	NA	27787575	Structure based energy calculation to determine the regulation of G protein signalling by RGS and RGS-G protein interaction specificity.	N	Gulati G(1), Gaonkar KS, Kamraj B, Kumar A, Purohit R.	2012	The RGS proteins act as GTPase activating proteins and therefore regulate the lifespan of the active G alpha-GTP by accelerating the GTP hydrolysis. Modulatory residues in the RGS protein are present at the periphery of the RGS domain-G protein interface which is essential to fine-tune the G protein recognition and interaction. The docking energies of the mutant complex and the native complex wer…	216	NA	NA	NA	NA	0	NA	0	NA	0	NA	0						N	N
1562	10.1146/annurev-chembioeng-080615-033553.	PMC4899241	27023663	Protons stabilize the closed conformation of gain-of-function mutants of the TRPV1 channel.	N	Boukalova S(1), Teisinger J, Vlachova V.	2013	The vanilloid transient receptor potential channel TRPV1 is a molecular integrator of noxious stimuli, including capsaicin, heat and protons. Despite clear similarities between the overall architecture of TRPV1 and voltage-dependent potassium (Kv) channels, the extent of conservation in the molecular logic for gating is unknown. In Kv channels, a small contact surface between S1 and the pore-heli…	226	NA	NA	NA	NA	0	NA	0	NA	0	NA	0						N	N
1563	10.1093/pcp/pcw002.	PMC4900173	26755691	Silencing GhNDR1 and GhMKK2 compromises cotton resistance to Verticillium wilt.	N	Gao X(1), Wheeler T, Li Z, Kenerley CM, He P, Shan L.	2011	Cotton is an important cash crop worldwide, and is a significant source of fiber, feed, foodstuff, oil and biofuel products. Considerable effort has been expended to increase sustainable yield and quality through molecular breeding and genetic engineering of new cotton cultivars. Given the recent availability of the whole-genome sequence of cotton, it is necessary to develop molecular tools and r…	246	feed	NA	cotton	NA	0	bacterial; virus; agrobacterium; fungal; infection; pathogen	6	plants; plant	2	NA	0						N	N
1568	10.1242/dmm.006817.	PMC3097453	21558064	Gain-of-function mutations in FcgammaRI of NOD mice: implications for the evolution of the Ig superfamily.	N	Gavin AL(1), Tan PS, Hogarth PM.	1998	It has been postulated that, during evolution of the Ig superfamily, modifications of the function of individual receptors might occur by acquisition of exons and their subsequent modification, though evidence of this is lacking. Here we have analysed the interaction of mouse IgG subclasses with high-affinity FcgammaRI (CD64) which contains three Ig-like domains and is important in innate and ada…	226	mouse IgG subclasses with high-affinity FcgammaRI	NA	mouse	NA	0	NA	0	mouse; mice	2	NA	0						N	N
1572	10.1016/j.bbrc.2009.02.016.	PMC2683664	19338779	The kit receptor promotes cell survival via activation of PI 3-kinase and subsequent Akt-mediated phosphorylation of Bad on Ser136.	N	Blume-Jensen P(1), Janknecht R, Hunter T.	1998	The c-kit-encoded receptor protein tyrosine kinase for stem cell factor (Kit/SCF-R) is essential for the development of cells within the hematopoietic, melanogenic and gametogenic lineages. SCF stimulation induces activation of phosphatidylinositol (PI) 3-kinase, which is required for SCF-induced mitogenesis and cell survival, and for activation of the serine/threonine, we found that, in response…	180	NA	NA	NA	NA	0	NA	0	NA	0	NA	0						N	N
1578	10.1128/EC.2.5.922-929.2003.	PMC219377	14555474	CYP2C19*17 gain-of-function polymorphism is associated with peptic ulcer disease.	N	Musumba CO(1), Jorgensen A, Sutton L, Van Eker D, Zhang E, O'Hara N, Carr DF, Pritchard DM, Pirmohamed M.	2013	Single-nucleotide polymorphisms (SNPs) in the CYP2C gene cluster have been extensively investigated as predisposing factors for nonsteroidal anti-inflammatory drug (NSAID)-induced peptic ulcer disease (PUD) or upper gastrointestinal bleeding (UGIB). However, results have been inconclusive owing to different study designs, limited genotyping strategies, and small sample sizes. We investigated whet…	152	NA	NA	NA	NA	0	infection	1	NA	0	NA	0						N	N
1585	NA	PMC1734357	10227391	A specific role for the ZipA protein in cell division: stabilization of the FtsZ protein.	N	Pazos M(1), Natale P, Vicente M.	2013	In Escherichia coli, the cell division protein FtsZ is anchored to the cytoplasmic membrane by the action of the bitopic membrane protein ZipA and the cytoplasmic protein FtsA. Although the presence of both ZipA and FtsA is strictly indispensable for cell division, an FtsA gain-of-function mutant FtsA* (R286W) can bypass the ZipA requirement for cell division. This observation casts doubts on the…	249	Escherichia coli	NA	escherichia coli	NA	0	bacterial; escherichia coli	2	NA	0	NA	0						N	N
1586	10.1242/dev.121.1.1.	NA	7867491	The ankyrin-repeat transmembrane protein BDA1 functions downstream of the receptor-like protein SNC2 to regulate plant immunity.	N	Yang Y(1), Zhang Y, Ding P, Johnson K, Li X, Zhang Y.	2012	Plants utilize a large number of immune receptors to recognize pathogens and activate defense responses. A small number of these receptors belong to the receptor-like protein family. Previously, we showed that a gain-of-function mutation in the receptor-like protein SNC2 (for Suppressor of NPR1, Constitutive2) leads to constitutive activation of defense responses in snc2-1D mutant plants. To iden…	196	NA	NA	NA	NA	0	bacterial; pathogens; pathogen	3	plants; plant	2	NA	0						N	N
1589	10.4161/psb.20351.	PMC3583972	22751324	Natural and engineered carboxy-terminal variants: decreased secretion and gain-of-function result in asymptomatic coagulation factor VII deficiency.	N	Branchini A(1), Rizzotto L, Mariani G, Napolitano M, Lapecorella M, Giansily-Blaizot M, Mari R, Canella A, Pinotti M, Bernardi F.	2012	We report 2 asymptomatic homozygotes for the nonsense p.R462X mutation affecting the carboxy-terminus of coagulation factor VII (FVII, 466 aminoacids). FVII levels of 3-5% and 2.7 Â± 0.4% were found in prothrombin time-based and activated factor X (FXa) generation assays with human thromboplastins. Noticeably, FVII antigen levels were barely detectable (0.7 Â± 0.2%) which suggested a gain-of-func…	168	bovine thromboplastin; human thromboplastins; rabbit	NA	bovine; human; rabbit	NA	0	NA	0	human	1	NA	0						N	N
1593	10.1007/978-1-59745-289-2_3.	NA	19083176	Identification of Residues in the BST-2 TM Domain Important for Antagonism by HIV-1 Vpu Using a Gain-of-Function Approach.	N	Yoshida T(1), Kao S, Strebel K.	2011	The HIV-1 Vpu protein enhances the release of viral particles from the cell-surface in a cell-type specific manner. In the absence of Vpu, nascent virions remain tethered to the cell-surface in restricted cell-types. Recently, the human host factor BST-2/CD317/tetherin was found to be responsible for the inhibition of virus release. It was also reported that HIV-1 Vpu can target human BST-2 but i…	160	human BST-2; human host factor; murine; simian BST-2	cell-type; cell-types	hiv; hiv -; human; murine; simian	NA	0	viral; virus	2	human	1	NA	0						N	N
1595	NA	NA	17925789	Wnt signaling cross-talks with JH signaling by suppressing Met and gce expression.	N	Abdou M(1), Peng C, Huang J, Zyaan O, Wang S, Li S, Wang J.	2011	Juvenile hormone (JH) plays key roles in controlling insect growth and metamorphosis. However, relatively little is known about the JH signaling pathways. Until recent years, increasing evidence has suggested that JH modulates the action of 20-hydroxyecdysone (20E) by regulating expression of broad (br), a 20E early response gene, through Met/Gce and Kr-h1. To identify other genes involved in JH …	236	Drosophila	NA	drosophila	NA	0	NA	0	drosophila	1	NA	0						N	N
1599	10.1021/acs.biochem.5b00235.	PMC4530436	26112884	Ryanodine receptor (RyR2) mutations in sudden cardiac death: studies in extended pedigrees and phenotypic characterization in vitro.	N	Marjamaa A(1), Laitinen-Forsblom P, Wronska A, Toivonen L, Kontula K, Swan H.	2011	BACKGROUND: Catecholaminergic polymorphic ventricular tachycardia caused by mutations in the RyR2 gene manifests as severe arrhythmias, and may provide a candidate for sudden cardiac deaths. METHODS: We screened 19 victims of SCD for mutations in the RyR2 gene by direct sequencing, and analyzed DNAs from available family members and from 300 controls. Medico-legal investigations were conducted by…	216	NA	NA	NA	NA	0	NA	0	NA	0	NA	0						N	N
1603	10.1038/ng1122.	NA	12627230	Rad51 gain-of-function mutants that exhibit high affinity DNA binding cause DNA damage sensitivity in the absence of Srs2.	N	Malik PS(1), Symington LS.	2008	We previously identified several rad51 gain-of-function alleles that partially suppress the requirement for RAD55 and RAD57 in DNA repair. To gain further insight into the mechanism of action of these alleles, we compared the activities of Rad51-V328A, Rad51-P339S and Rad51-I345T with wild-type Rad51, for DNA binding, filament stability, strand exchange and interaction with the antirecombinase he…	204	NA	NA	NA	NA	0	NA	0	human	1	NA	0						N	N
1607	10.1126/sciadv.1600991.	PMC5091354	27819048	Cardiac expression of a gain-of-function alpha(5)-integrin results in perinatal lethality.	N	Valencik ML(1), McDonald JA.	2001	Communication between the extracellular matrix and the intracellular signal transduction and cytoskeletal system is mediated by integrin receptors. alpha(5)beta(1)-Integrin and its cognate ligand fibronectin are essential in development of mesodermal structures, myocyte differentiation, and normal cardiac development. To begin to explore the potential roles of alpha(5)beta(1)-integrin specificall…	159	human	NA	human	NA	0	NA	0	human; mouse	2	NA	0						N	N
1614	10.1128/AAC.00995-10.	PMC3028767	21078937	Bioengineering of human thyrotropin superactive analogs by site-directed "lysine-scanning" mutagenesis. Cooperative effects between peripheral loops.	N	Leitolf H(1), Tong KP, Grossmann M, Weintraub BD, Szkudlinski MW.	2000	We have previously engineered the first superactive analogs of human thyrotropin (hTSH) by using a novel design strategy. In this study, we have applied homology comparisons focusing on the alphaL3 loop of the common alpha-subunit of human glycoprotein hormones. Seven highly variable amino acid residues were identified, and charge-scanning mutagenesis revealed three previously unrecognized modifi…	205	human glycoprotein hormones; human thyrotropin	NA	human	NA	0	NA	0	human	1	NA	0						N	N
1628	10.1016/j.febslet.2015.05.018.	NA	25982172	Localization of DER and the pattern of cell divisions in wild-type and Ellipse eye imaginal discs.	N	Zak NB(1), Shilo BZ.	1992	The compound eye of Drosophila develops from a uniform layer of epithelial cells in the eye imaginal disc. One intriguing aspect of eye development is the establishment of the correct number and spacing of the photoreceptor clusters which give rise to the mature ommatidia. Ellipse (Elp) has been implicated as playing a role in this process because the Elp dominant gain of function mutation dramat…	228	Drosophila	NA	NA	NA	0	NA	0	drosophila	1	NA	0						N	N
1630	10.1038/sj.ejhg.5201649.	NA	16757948	Heterogeneity in the binding of lipid molecules to the surface of a membrane protein: hot spots for anionic lipids on the mechanosensitive channel of large conductance MscL and effects on conformation.	N	Powl AM(1), East JM, Lee AG.	2005	We have introduced single Trp residues into the mechanosensitive channel of large conductance (MscL) from Mycobacterium tuberculosis and used fluorescence quenching by brominated phospholipids to detect the presence of a binding site of high affinity for anionic phospholipids. A cluster of three positively charged residues, Arg-98, Lys-99, and Lys-100, is located on the cytoplasmic side of MscL, …	354	MscL	MscL	mycobacterium tuberculosis	NA	0	mycobacterium	1	NA	0	NA	0						N	N
1644	10.1073/pnas.1118704109.	PMC3396507	22733736	Structure of KCNE1 and implications for how it modulates the KCNQ1 potassium channel.	N	Kang C(1), Tian C, SÃ¶nnichsen FD, Smith JA, Meiler J, George AL Jr, Vanoye CG, Kim HJ, Sanders CR.	2008	KCNE1 is a single-span membrane protein that modulates the voltage-gated potassium channel KCNQ1 (K V7.1) by slowing activation and enhancing channel conductance to generate the slow delayed rectifier current ( I Ks) that is critical for the repolarization phase of the cardiac action potential. Perturbation of channel function by inherited mutations in KCNE1 or KCNQ1 results in increased suscepti…	258	NA	NA	NA	NA	0	NA	0	NA	0	NA	0						N	N
1647	10.1002/dvdy.22182.	NA	20033915	Characterization of the sporophyte-preferential gene promoter from the red alga Porphyra yezoensis using transient gene expression.	N	Uji T(1), Mizuta H, Saga N.	2013	The life cycle of plants entails an alternation of generations, the diploid sporophyte and haploid gametophyte stages. There is little information about the characteristics of gene expression during each phase of marine macroalgae. Promoter analysis is a useful method for understanding transcriptional regulation; however, there is no report of promoter analyses in marine macroalgae. In this study…	236	NA	NA	NA	NA	0	NA	0	plants	1	NA	0						N	N
1649	10.1016/j.tig.2009.04.006.	NA	19481287	LEAFY controls Arabidopsis pedicel length and orientation by affecting adaxial-abaxial cell fate.	N	Yamaguchi N(1), Yamaguchi A, Abe M, Wagner D, Komeda Y.	2012	Pedicel length and orientation (angle) contribute to the diversity of inflorescence architecture, and are important for optimal positioning of the flowers. However, relatively little is known about pedicel development. We previously described the Arabidopsis CORYMBOSA1 (CRM1)/BIG gene, which affects inflorescence architecture by controlling pedicel elongation and orientation. Here, we performed a…	261	NA	NA	arabidopsis corymbosa1	NA	0	NA	0	plants; plant	2	NA	0						N	N
1652	10.1016/S1877-1173(09)89005-4.	NA	20374735	A gain-of-function mutation in the Arabidopsis pleiotropic drug resistance transporter PDR9 confers resistance to auxinic herbicides.	N	Ito H(1), Gray WM.	2006	Arabidopsis (Arabidopsis thaliana) contains 15 genes encoding members of the pleiotropic drug resistance (PDR) family of ATP-binding cassette transporters. These proteins have been speculated to be involved in the detoxification of xenobiotics, however, little experimental support of this hypothesis has been obtained to date. Here we report our characterization of the Arabidopsis PDR9 gene. We is…	192	NA	NA	arabidopsis; arabidopsis thaliana	NA	0	NA	0	plant	1	NA	0						N	N
1656	10.1016/j.ab.2016.05.014.	PMC5133192	27261176	Phosphorylation of 1-aminocyclopropane-1-carboxylic acid synthase by MPK6, a stress-responsive mitogen-activated protein kinase, induces ethylene biosynthesis in Arabidopsis.	N	Liu Y(1), Zhang S.	2004	Mitogen-activated protein kinases (MAPKs) are implicated in regulating plant growth, development, and response to the environment. However, the underlying mechanisms are unknown because of the lack of information about their substrates. Using a conditional gain-of-function transgenic system, we demonstrated that the activation of SIPK, a tobacco (Nicotiana tabacum) stress-responsive MAPK, induces…	214	tobacco	NA	arabidopsis thaliana; nicotiana tabacum; tobacco	NA	0	NA	0	plant; plants	2	NA	0						N	N
1657	10.1126/science.1221636.	PMC3872477	22936775	An evolutionary preserved intergenic spacer in gadiform mitogenomes generates a long noncoding RNA.	N	JÃ¸rgensen TE, Bakke I, Ursvik A, Andreassen M, Moum T, Johansen SD(1).	2014	BACKGROUND: Vertebrate mitogenomes are economically organized and usually lack intergenic sequences other than the control region. Intergenic spacers located between the tRNA(Thr) and tRNA(Pro) genes ("T-P spacers") have been observed in several taxa, including gadiform species, but information about their biological roles and putative functions is still lacking. RESULTS: Sequence characterizatio…	246	NA	T-P	european hake; merluccius merluccius	NA	0	NA	0	NA	0	NA	0						N	N
1665	10.1016/0092-8674(93)90052-r.	NA	8093684	In vitro selection of fibronectin gain-of-function mutations.	N	Tani PH(1), Loftus JC, Bowditch RD.	2002	Directed protein evolution, which employs a combination of random mutagenesis, phage display, and in vitro selection, was used to identify second-site suppressors of the fibronectin (Fn) cell binding domain mutation Asp1495Ala (RGA). The mutations in the Fn 9th (3fn9) and 10th (3fn10) type III repeats obtained after selection on purified integrins alphaIIbbeta3(D119Y) and alpha5beta1 are reported…	271	NA	NA	NA	NA	0	NA	0	NA	0	NA	0						N	N
1666	10.1016/j.coi.2015.01.010.	PMC4336817	25621709	A gain-of-function mutation of Arabidopsis cryptochrome1 promotes flowering.	N	Exner V(1), Alexandre C, Rosenfeldt G, Alfarano P, Nater M, Caflisch A, Gruissem W, Batschauer A, Hennig L.	2010	Plants use different classes of photoreceptors to collect information about their light environment. Cryptochromes are blue light photoreceptors that control deetiolation, entrain the circadian clock, and are involved in flowering time control. Here, we describe the cry1-L407F allele of Arabidopsis (Arabidopsis thaliana), which encodes a hypersensitive cryptochrome1 (cry1) protein. Plants carryin…	247	NA	NA	arabidopsis; arabidopsis thaliana	NA	0	NA	0	plants	1	NA	0						N	N
1668	10.1016/j.molimm.2013.05.234.	NA	23911413	Pharmaceutical strategies against amyloidosis: old and new drugs in targeting a "protein misfolding disease".	N	De Lorenzi E(1), Giorgetti S, Grossi S, Merlini G, Caccialanza G, Bellotti V.	2004	The group of diseases caused by abnormalities of the process of protein folding and unfolding is rapidly growing and includes diseases caused by loss of function as well as diseases caused by gain of function of misfolded proteins. Amyloidoses are caused by gain of function of certain proteins that lose their native structure and self-assemble into toxic insoluble, extracellular fibrils. This pro…	253	NA	NA	NA	NA	0	NA	0	NA	0	NA	0						N	N
1669	10.1111/j.1365-313X.2011.04881.x.	NA	22168914	Regulation of Arabidopsis SHY2/IAA3 protein turnover.	N	Tian Q(1), Nagpal P, Reed JW.	2003	Auxin/indole acetic acid (Aux/IAA) proteins regulate transcriptional responses to the plant hormone auxin. Gain-of-function mutations in the Arabidopsis SHORT HYPOCOTYL 2 (SHY2/IAA3) gene encoding an Aux/IAA protein increase steady-state levels of SHY2/IAA3 protein and decrease auxin responses, indicating that SHY2/IAA3 negatively regulates auxin signaling. These shy2 mutations also cause ectopic…	186	NA	NA	arabidopsis	NA	0	NA	0	plant	1	NA	0						N	N
1672	10.1038/nchembio.318.	NA	20154666	Molecular genetics of the Posterior sex combs/Suppressor 2 of zeste region of Drosophila: aberrant expression of the Suppressor 2 of zeste gene results in abnormal bristle development.	N	Brunk BP(1), Martin EC, Adler PN.	1991	We report the molecular characterization of the Posterior sex combs-Suppressor 2 of zeste region of Drosophila melanogaster. The distal breakpoint of the Aristapedioid inversion divides the region into two parts. We have molecularly mapped the lesions associated with several loss of function mutations in the Polycomb group gene Posterior sex combs (Psc) proximal to this breakpoint. In addition, w…	194	Drosophila melanogaster	NA	drosophila melanogaster	NA	0	NA	0	drosophila	1	NA	0						N	N
1673	10.1002/0471143030.cb1910s42.	PMC2743315	19283728	Dioxygenase-encoding AtDAO1 gene controls IAA oxidation and homeostasis in Arabidopsis.	N	Porco S(1), PÄ›nÄÃ­k A(2), Rashed A(1), VoÃŸ U(1), Casanova-SÃ¡ez R(3), Bishopp A(1), Golebiowska A(4), Bhosale R(1), Swarup R(1), Swarup K(1), PeÅˆÃ¡kovÃ¡ P(5), NovÃ¡k O(2), Staswick P(6), Hedden P(7), Phillips AL(7), Vissenberg K(8), Bennett MJ(9), Ljung K(10).	2016	Comment in doi: 10.1073/pnas.1604769113. doi: 10.1073/pnas.1604458113. Comment in 10742. Auxin represents a key signal in plants, regulating almost every aspect of their growth and development. Major breakthroughs have been made dissecting the molecular basis of auxin transport, perception, and response. In contrast, how plants control the metabolism and homeostasis of the major form of auxin in …	264	NA	NA	NA	NA	0	NA	0	plants; plant	2	NA	0						N	N
1678	10.1146/annurev.cellbio.20.031803.093824.	NA	15473837	Multiple roles of mesenchymal beta-catenin during murine limb patterning.	N	Hill TP(1), Taketo MM, Birchmeier W, Hartmann C.	2006	Recently canonical Wnt signaling in the ectoderm has been shown to be required for maintenance of the apical ectodermal ridge (AER) and for dorsoventral signaling. Using conditional gain- and loss-of-function beta-catenin alleles, we have studied the role of mesenchymal beta-catenin activity during limb development. Here, we show that loss of beta-catenin results in limb truncations due to a defe…	240	NA	NA	NA	NA	0	NA	0	NA	0	NA	0						N	N
1683	10.1126/science.1065769.	NA	11847343	Analysis of inhibitory action of modified U1 snRNAs on target gene expression: discrimination of two RNA targets differing by a 1 bp mismatch.	N	Liu P(1), Gucwa A, Stover ML, Buck E, Lichtler A, Rowe D.	2002	The modified U1 snRNA gene can suppress expression of a target transgene. In the present study, its potential utility to inhibit a dominant negative/gain of function mutation is explored. Using a green fluorescent protein (GFP) target gene, inhibition was achieved in all cells transduced with U1antiGFP directed at multiple sites within GFP. Using a chloramphenicol acetyltransferase (CAT) target g…	214	NA	NA	NA	NA	0	NA	0	NA	0	NA	0						N	N
1684	10.1046/j.1365-313x.2001.01131.x.	NA	11722756	A gain-of-function mutation of plastidic invertase alters nuclear gene expression with sucrose treatment partially via GENOMES UNCOUPLED1-mediated signaling.	N	Maruta T(1)(2), Miyazaki N(1), Nosaka R(1), Tanaka H(1), Padilla-Chacon D(1)(3), Otori K(1)(3), Kimura A(1), Tanabe N(1)(3), Yoshimura K(3)(4), Tamoi M(1)(3), Shigeoka S(1)(3).	2015	Plastid gene expression (PGE) is one of the signals that regulate the expression of photosynthesis-associated nuclear genes (PhANGs) via GENOMES UNCOUPLED1 (GUN1)-dependent retrograde signaling. We recently isolated Arabidopsis sugar-inducible cotyledon yellow-192 (sicy-192), a gain-of-function mutant of plastidic invertase, and showed that following the treatment of this mutant with sucrose, the…	214	NA	NA	arabidopsis	NA	0	NA	0	NA	0	NA	0						N	N
1685	10.1016/s0361-9230(01)00656-6.	NA	11719277	An etiologic regulatory mutation in IRF6 with loss- and gain-of-function effects.	N	Fakhouri WD(1), Rahimov F, Attanasio C, Kouwenhoven EN, Ferreira De Lima RL, Felix TM, Nitschke L, Huver D, Barrons J, Kousa YA, Leslie E, Pennacchio LA, Van Bokhoven H, Visel A, Zhou H, Murray JC, Schutte BC.	2014	DNA variation in Interferon Regulatory Factor 6 (IRF6) causes Van der Woude syndrome (VWS), the most common syndromic form of cleft lip and palate (CLP). However, an etiologic variant in IRF6 has been found in only 70% of VWS families. To test whether DNA variants in regulatory elements cause VWS, we sequenced three conserved elements near IRF6 in 70 VWS families that lack an etiologic mutation w…	250	NA	CLP; lip	NA	NA	0	NA	0	human; mice	2	NA	0						N	N
1690	10.3389/fpls.2016.01359.	PMC5030214	27708649	A gain-of-function mutation in IAA8 alters Arabidopsis floral organ development by change of jasmonic acid level.	N	Wang J(1), Yan DW, Yuan TT, Gao X, Lu YT.	2013	Auxin regulates a variety of physiological processes via its downstream factors included Aux/IAAs. In this study, one of these Aux/IAAs, IAA8 is shown to play its role in Arabidopsis development with transgenic plants expressing GFP-mIAA8 under the control of IAA8 promoter, in which IAA8 protein was mutated by changing Pro170 to Leu170 in its conserved domain II. These transgenic dwarfed plants h…	242	NA	NA	arabidopsis	NA	0	NA	0	plants	1	NA	0						N	N
1696	10.1128/AAC.03422-14.	PMC4249560	25288091	The Q705K polymorphism in NLRP3 is a gain-of-function alteration leading to excessive interleukin-1Î² and IL-18 production.	N	Verma D(1), SÃ¤rndahl E, Andersson H, Eriksson P, Fredrikson M, JÃ¶nsson JI, Lerm M, SÃ¶derkvist P.	2012	BACKGROUND: The Q705K polymorphism in NLRP3 has been implicated in several chronic inflammatory diseases. In this study we determine the functional role of this commonly occurring polymorphism using an in-vitro system. PRINCIPAL FINDINGS: NLRP3-WT and NLRP3-Q705K were retrovirally transduced into the human monocytic cell line THP-1, followed by the assessment of IL-1Î² and IL-18 levels in the cel…	208	Green Fluorescent Pr; human monocytic cell line THP-1	NA	human	NA	0	NA	0	human	1	NA	0						N	N
1698	10.1371/journal.pone.0068654.	PMC3707874	23874707	Erythromelalgia mutation Q875E Stabilizes the activated state of sodium channel Nav1.7.	N	Stadler T(1), O'Reilly AO(2), Lampert A(3).	2015	The human voltage-gated sodium channel Nav1.7 plays a crucial role in transmission of noxious stimuli. The inherited pain disorder erythromelalgia (IEM) has been linked to Nav1.7 gain-of-function mutations. Here we show that the IEM-associated Q875E mutation located on the pore module of Nav1.7 produces a large hyperpolarizing shift (-18 mV) in the voltage dependence of activation. Three-dimensio…	222	human voltage-gated sodium channel Nav1.7	NA	human	NA	0	NA	0	human	1	NA	0						N	N
1707	10.1371/journal.pone.0051733.	PMC3520899	23251614	Generation and phenotyping of a collection of sRNA gene deletion mutants of the haloarchaeon Haloferax volcanii.	N	Jaschinski K(1), Babski J(1), Lehr M(1), Burmester A(1), Benz J(2), Heyer R(2), DÃ¶rr M(2), Marchfelder A(2), Soppa J(1).	2014	The haloarchaeon Haloferax volcanii was shown to contain 145 intergenic and 45 antisense sRNAs. In a comprehensive approach to unravel various biological roles of haloarchaeal sRNAs in vivo, 27 sRNA genes were selected and deletion mutants were generated. The phenotypes of these mutants were compared to that of the parent strain under ten different conditions, i.e. growth on four different carbon…	274	NA	NA	haloferax volcanii	NA	0	NA	0	NA	0	NA	0						N	N
1716	10.1002/9780470559277.ch130206.	PMC4114153	24903886	Tracing primordial protein evolution through structurally guided stepwise segment elongation.	N	Watanabe H(1), Yamasaki K, Honda S.	2014	The understanding of how primordial proteins emerged has been a fundamental and longstanding issue in biology and biochemistry. For a better understanding of primordial protein evolution, we synthesized an artificial protein on the basis of an evolutionary hypothesis, segment-based elongation starting from an autonomously foldable short peptide. A 10-residue protein, chignolin, the smallest folda…	241	NA	NA	NA	NA	0	NA	0	NA	0	NA	0						N	N
1723	10.1016/j.ydbio.2006.04.472.	NA	16806150	Systematic approaches to using the FOX hunting system to identify useful rice genes.	N	Kondou Y(1), Higuchi M, Takahashi S, Sakurai T, Ichikawa T, Kuroda H, Yoshizumi T, Tsumoto Y, Horii Y, Kawashima M, Hasegawa Y, Kuriyama T, Matsui K, Kusano M, Albinsky D, Takahashi H, Nakamura Y, Suzuki M, Sakakibara H, Kojima M, Akiyama K, Kurotani A, Seki M, Fujita M, Enju A, Yokotani N, Saitou T, Ashidate K, Fujimoto N, Ishikawa Y, Mori Y, Nanba R, Takata K, Uno K, Sugano S, Natsuki J, Dubouz…	2009	Ectopic gene expression, or the gain-of-function approach, has the advantage that once the function of a gene is known the gene can be transferred to many different plants by transformation. We previously reported a method, called FOX hunting, that involves ectopic expression of Arabidopsis full-length cDNAs in Arabidopsis to systematically generate gain-of-function mutants. This technology is mo…	237	NA	NA	arabidopsis	NA	0	pathogen	1	plants; plant	2	NA	0						N	N
1726	10.1016/j.mcn.2005.07.007.	NA	16154361	Bristles induce bracts via the EGFR pathway on Drosophila legs.	N	Held LI Jr(1).	2002	A long-standing mystery in Drosophila has been: how do certain bristles induce adjacent cells to make bracts (a type of thick hair) on their proximal side? The apparent answer, based on loss- and gain-of-function studies, is that they emit a signal that neighbors then transduce via the epidermal growth factor receptor pathway. Suppressing this pathway removes bracts, while hyperactivating it evok…	112	Drosophila	NA	NA	NA	0	NA	0	drosophila	1	NA	0						N	N
1731	10.3389/fphys.2015.00177.	PMC4460308	26106334	TRIM39R, but not TRIM39B, regulates type I interferon response.	N	Kurata R(1), Tajima A, Yonezawa T, Inoko H.	2013	Erratum in Biochem Biophys Res Commun. 2013 Jul 5;436(3):563. Behcet's disease (BD) is a chronic relapsing inflammatory autoimmune disease characterized by recurrent oral and genital ulcers, skin legions and uveitis and its pathogenesis is not fully elucidated. Previously we identified that two novel susceptible SNPs are associated with BD. One is located in putative RNF39 promoter region, anothe…	116	NA	NA	NA	NA	0	NA	0	NA	0	NA	0						N	N
1735	10.1016/j.cardiores.2005.06.023.	NA	16109388	A gain-of-function mutation in the HIF2A gene in familial erythrocytosis.	N	Percy MJ(1), Furlow PW, Lucas GS, Li X, Lappin TR, McMullin MF, Lee FS.	2008	Comment in N Engl J Med. 2008 May 1;358(18):1965-6; author reply 1966-7. doi: 10.1056/NEJMc080274. N Engl J Med. 2008 May 1;358(18):1966; author reply 1966-7. N Engl J Med. 2008 May 1;358(18):1966; author reply 1966-7. Hypoxia-inducible factor (HIF) alpha, which has three isoforms, is central to the continuous balancing of the supply and demand of oxygen throughout the body. HIF-alpha is a transc…	131	NA	NA	NA	NA	0	NA	0	NA	0	NA	0						N	N
1738	10.1113/jphysiol.2003.057687.	PMC1665111	15020702	Targeted treatment of migrating partial seizures of infancy with quinidine.	N	Bearden D(1), Strong A, Ehnot J, DiGiovine M, Dlugos D, Goldberg EM.	2014	Comment in Ann Neurol. 2014 Sep;76(3):323-4. doi: 10.1002/ana.24243. Ann Neurol. 2016 Mar;79(3):502-3. doi: 10.1002/ana.24598. Ann Neurol. 2016 Mar;79(3):503-4. doi: 10.1002/ana.24597. Migrating partial seizures of infancy is an early onset epileptic encephalopathy syndrome that is typically resistant to treatment. The most common cause is a gain of function mutation in the potassium channel KCNT…	126	NA	Ann	NA	NA	0	NA	0	NA	0	NA	0						N	N
1742	10.1242/jeb.106732.	NA	25214488	The hypocretins and their role in narcolepsy.	N	Kroeger D(1), de Lecea L.	2009	A series of discoveries spanning the last decade have uncovered a new neurotransmitter - hypocretin - and its role in energy metabolism, arousal, and addiction. Also, notably, a lack of hypocretin function has been unequivocally associated with the sleep disorder narcolepsy. Here we review these findings and discuss how they will influence future treatments of narcolepsy and other arousal and hyp…	125	NA	NA	NA	NA	0	NA	0	mice	1	NA	0						N	N
1752	10.3389/fphys.2013.00153.	PMC3693076	23805106	A novel gene family controls species-specific morphological traits in Hydra.	N	Khalturin K(1), Anton-Erxleben F, Sassmann S, Wittlieb J, Hemmrich G, Bosch TC.	2008	Understanding the molecular events that underlie the evolution of morphological diversity is a major challenge in biology. Here, to identify genes whose expression correlates with species-specific morphologies, we compared transcriptomes of two closely related Hydra species. We find that species-specific differences in tentacle formation correlate with expression of a taxonomically restricted gen…	115	Hydra	NA	NA	NA	0	NA	0	NA	0	NA	0						N	N
1760	10.1093/cvr/cvv196.	NA	26168993	Mighty mice: transgenic technology "knocks out" questions of matrix metalloproteinase function.	N	Shapiro SD(1).	1997	Matrix metalloproteinases (MMP) comprise a family of structurally related proteinases that are believed to play a critical role in many physiological and pathological processes. Transgenic technology offers the possibility of determining whether MMPs contribute directly to these processes. For example, gain of function and loss of function models have confirmed causative roles of MMPs in the deve…	106	NA	NA	NA	NA	0	NA	0	NA	0	NA	0						N	N
1767	10.1128/AAC.00740-08.	PMC2592883	18809934	Structured non-coding RNAs and the RNP Renaissance.	N	Hogg JR(1), Collins K.	2008	Non-protein-coding (nc) RNAs are diverse in their modes of synthesis, processing, assembly, and function. The inventory of transcripts known or suspected to serve their biological roles as RNA has increased dramatically in recent years. Although studies of ncRNA function are only beginning to match the pace of ncRNA discovery, some principles are emerging. Here we focus on a framework for underst…	120	NA	NA	NA	NA	0	NA	0	NA	0	NA	0						N	N
1769	10.1677/JOE-08-0027.	NA	18579725	Female mice expressing constitutively active mutants of FSH receptor present with a phenotype of premature follicle depletion and estrogen excess.	N	Peltoketo H(1), Strauss L, Karjalainen R, Zhang M, Stamp GW, Segaloff DL, Poutanen M, Huhtaniemi IT.	2010	Strong gain-of-function mutations have not been identified in humans in the FSH receptor (FSHR), whereas such mutations are common among many other G protein-coupled receptors. In order to predict consequences of such mutations on humans, we first identified constitutively activated mutants of the mouse (m) Fshr and then expressed them under the human anti-MÃ¼llerian hormone promoter in transgeni…	243	human anti-MÃ¼llerian hormone; humans; mice; mouse	NA	human; humans; mice; mouse	NA	0	NA	0	human; mouse; mice	3	NA	0						N	N
1771	10.1016/j.hrthm.2006.12.046.	PMC1951535	17467634	Fgf8b-containing spliceforms, but not Fgf8a, are essential for Fgf8 function during development of the midbrain and cerebellum.	N	Guo Q(1), Li K, Sunmonu NA, Li JY.	2010	The single Fgf8 gene in mice produces eight protein isoforms (Fgf8a-h) with different N-termini by alternative splicing. Gain-of-function studies have demonstrated that Fgf8a and Fgf8b have distinct activities in the developing midbrain and hindbrain (MHB) due to their different binding affinities with FGF receptors. Here we have performed loss-of-function analyses to determine the in vivo requir…	272	mice	MHB	mice	NA	0	NA	0	mice	1	NA	0						N	N
1775	10.1128/jvi.76.15.7747-7759.2002.	PMC136391	12097588	A novel regulatory mutation in the C. elegans sex determination gene tra-2 defines a candidate ligand/receptor interaction site.	N	Kuwabara PE(1).	1996	Sex determination in the nematode C. elegans is dependent on cell-to-cell communication, which appears to be mediated by the predicted membrane protein TRA-2A and the secreted protein HER-1. In XO males, HER-1 is hypothesised to function as a repressive ligand that inactivates the TRA-2A receptor. In XX animals, HER-1 is absent and TRA-2A promotes hermaphrodite development by negatively regulatin…	206	hermaphrodite	NA	c. elegans	NA	0	NA	0	c. elegans	1	NA	0						N	N
1776	10.1021/bi990200r.	NA	10512627	Enhanced synthesis and release of dopamine in transgenic mice with gain-of-function Î±6* nAChRs.	N	Wang Y(1), Lee JW, Oh G, Grady SR, McIntosh JM, Brunzell DH, Cannon JR, Drenan RM.	2014	Î±6Î²2* nicotinic acetylcholine receptors (nAChRs)s in the ventral tegmental area to nucleus accumbens (NAc) pathway are implicated in the response to nicotine, and recent work suggests these receptors play a role in the rewarding action of ethanol. Here, we studied mice expressing gain-of-function Î±6Î²2* nAChRs (Î±6L9'S mice) that are hypersensitive to nicotine and endogenous acetylcholine. Evo…	224	mice	NA	mice	NA	0	NA	0	mice; mouse	2	NA	0						N	N
1779	10.1016/j.pt.2016.09.012.	NA	27793562	CNVs leading to fusion transcripts in individuals with autism spectrum disorder.	N	Holt R(1), Sykes NH, ConceiÃ§Ã£o IC, Cazier JB, Anney RJ, Oliveira G, Gallagher L, Vicente A, Monaco AP, Pagnamenta AT.	2012	There is strong evidence that rare copy number variants (CNVs) have a role in susceptibility to autism spectrum disorders (ASDs). Much research has focused on how CNVs mediate a phenotypic effect by altering gene expression levels. We investigated an alternative mechanism whereby CNVs combine the 5' and 3' ends of two genes, creating a 'fusion gene'. Any resulting mRNA with an open reading frame …	262	NA	NA	NA	NA	0	NA	0	NA	0	NA	0						N	N
1783	10.1016/j.iac.2014.01.002.	PMC3994404	24745671	Formation of the long range Dpp morphogen gradient.	N	Schwank G(1), Dalessi S, Yang SF, Yagi R, de Lachapelle AM, Affolter M, Bergmann S, Basler K.	2011	The TGF-Î² homolog Decapentaplegic (Dpp) acts as a secreted morphogen in the Drosophila wing disc, and spreads through the target tissue in order to form a long range concentration gradient. Despite extensive studies, the mechanism by which the Dpp gradient is formed remains controversial. Two opposing mechanisms have been proposed: receptor-mediated transcytosis (RMT) and restricted extracellula…	271	Drosophila wing disc	NA	drosophila	NA	0	NA	0	drosophila	1	NA	0						N	N
1786	10.1016/j.ccep.2010.09.004.	NA	28770718	Yeast gain-of-function mutations reveal structure-function relationships conserved among different subfamilies of transient receptor potential channels.	N	Su Z(1), Zhou X, Haynes WJ, Loukin SH, Anishkin A, Saimi Y, Kung C.	2007	Transient receptor potential (TRP) channels found in animals, protists, and fungi are primary chemo-, thermo-, or mechanosensors. Current research emphasizes the characteristics of individual channels in each animal TRP subfamily but not the mechanisms common across subfamilies. A forward genetic screen of the TrpY1, the yeast TRP channel, recovered gain-of-function (GOF) mutations with phenotype…	269	NA	NA	yeast	NA	0	fungi; fungal	2	drosophila; yeast	2	NA	0						N	N
1795	10.1016/s0014-5793(00)01703-8.	NA	10878256	Isolation and characterization of a novel human RGS mutant displaying gain-of-function activity.	N	Hill C(1), Brownlie Z, Davey J, Milligan G, Ladds G.	2008	Regulator of G protein signaling (RGS) proteins play a crucial role in the adaptation of cells to stimulation by G protein-coupled receptors via heterotrimeric G proteins. Alterations in RGS function have been implicated in a wide range of disease states, leading to many researchers focusing on controlling the action of these regulatory proteins. Previous studies have centered on reducing or inhi…	230	NA	disease	NA	NA	0	NA	0	human; yeast	2	NA	0						N	N
1796	10.1016/s0959-440x(96)80036-4.	NA	8913692	The genetic background of generalized pustular psoriasis: IL36RN mutations and CARD14 gain-of-function variants.	N	Sugiura K(1).	2014	Generalized pustular psoriasis (GPP) is often present in patients with existing or prior psoriasis vulgaris (PV; "GPP with PV"). However, cases of GPP have been known to arise without a history of PV ("GPP alone"). There has long been debate over whether GPP alone and GPP with PV are distinct subtypes that are etiologically different from each other. We recently reported that the majority of GPP …	265	patients	NA	NA	NA	0	infections	1	NA	0	NA	0						N	N
1800	10.1016/j.str.2013.06.002.	PMC6361540	24010710	A 43-bp A/T-rich element upstream of the kinesin gene AtKP1 promoter functions as a silencer in Arabidopsis.	N	Lai C(1), Xiong J, Li X, Qin X.	2009	The expression of the Arabidopsis thaliana kinesin-like protein 1 (AtKP1) gene is restricted to tender tissues. We used a 5'-deletion assay to identify and characterize the regulatory regions controlling tissue-specific AtKP1 expression. Multiple enhancer regions, located 470- and 2,808-bp upstream of the translational start codon, were critical for activation, while a silencer region located at …	247	NA	NA	arabidopsis thaliana	NA	0	NA	0	plants	1	NA	0						N	N
1810	10.1093/ndt/gfv054.	NA	25758434	A genome-wide gain-of function analysis of rice genes using the FOX-hunting system.	N	Nakamura H(1), Hakata M, Amano K, Miyao A, Toki N, Kajikawa M, Pang J, Higashi N, Ando S, Toki S, Fujita M, Enju A, Seki M, Nakazawa M, Ichikawa T, Shinozaki K, Matsui M, Nagamura Y, Hirochika H, Ichikawa H.	2007	The latest report has estimated the number of rice genes to be approximately 32,000. To elucidate the functions of a large population of rice genes and to search efficiently for agriculturally useful genes, we have been taking advantage of the Full-length cDNA Over-eXpresser (FOX) gene-hunting system. This system is very useful for analyzing various gain-of-function phenotypes from large populati…	225	rice	NA	rice	NA	0	agrobacterium	1	plants	1	NA	0						N	N
1811	10.1016/j.drudis.2014.09.013.	NA	25256778	PPARbeta/delta potentiates PPARgamma-stimulated adipocyte differentiation.	N	Matsusue K(1), Peters JM, Gonzalez FJ.	2004	It is well established that peroxisome proliferator-activated receptor-gamma (PPARgamma) has a critical role in modulating adipocyte differentiation based on gain-of-function and loss-of-function experiments. However, recent gain-of-function experiments suggest that PPARbeta may also have a role in mediating adipocyte differentiation. Because ligands for PPARs can activate more than one receptor …	249	PPARbeta; PPARbeta-null adipocytes	NA	NA	NA	0	NA	0	NA	0	NA	0						N	N
1817	10.1002/jez.10110.	NA	12115913	Identification and characterization of genes that interact with lin-12 in Caenorhabditis elegans.	N	Tax FE(1), Thomas JH, Ferguson EL, Horvitz HR.	1997	We identified and characterized 14 extragenic mutations that suppressed the dominant egg-laying defect of certain lin-12 gain-of-function mutations. These suppressors defined seven genes: sup-17, lag-2, sel-4, sel-5, sel-6, sel-7 and sel-8. Mutations in six of the genes are recessive suppressors, whereas the two mutations that define the seventh gene, lag-2, are semi-dominant suppressors. These s…	201	NA	NA	NA	NA	0	NA	0	NA	0	NA	0						N	N
1819	10.1016/s0925-4773(01)00615-3.	NA	11804783	Gain of function of stomatal movements in rooting Vitis vinifera L. plants: regulation by H(2)O(2) is independent of ABA before the protruding of roots.	N	Vilela BJ(1), Carvalho LC, Ferreira J, AmÃ¢ncio S.	2007	Reactive oxygen species (ROS), namely superoxide radical (O2(-)) and hydrogen peroxide (H(2)O(2)) are generated when plant tissues endure a variety of environmental stresses, including light stress. The extremely short life times of ROS makes the study of their production in planta very difficult. The use of ROS-specific tracer dyes, 3-3' diaminobenzidine and nitroblue tetrazolium, together with …	231	NA	NA	NA	NA	0	NA	0	plant	1	NA	0						N	N
1828	10.3345/kjp.2012.55.1.6.	PMC3282217	22359524	Improved survival of very high light and oxidative stress is conferred by spontaneous gain-of-function mutations in Chlamydomonas.	N	FÃ¶rster B(1), Osmond CB, Pogson BJ.	2005	Investigations into high light and oxidative stress in photosynthetic organisms have focussed primarily on genetic impairment of different photoprotective functions. There are few reports of "gain-of-function" mutations that provide enhanced resistance to high light and/or oxidative stress without reduced productivity. We have isolated at least four such very high light resistant (VHL(R)) mutatio…	263	NA	NA	chlamydomonas reinhardtii	NA	0	NA	0	NA	0	NA	0						N	N
1829	10.1111/j.1540-8167.2010.01892.x.	NA	20812931	Reactive oxygen species in signalling the transcriptional activation of WIPK expression in tobacco.	N	Xu J(1), Yang KY, Yoo SJ, Liu Y, Ren D, Zhang S.	2014	Plant mitogen-activated protein kinases represented by tobacco WIPK (wounding-induced protein kinase) and its orthologs in other species are unique in their regulation at transcriptional level in response to stress and pathogen infection. We previously demonstrated that transcriptional activation of WIPK is essential for induced WIPK activity, and activation of salicylic acid-induced protein kina…	222	tobacco	NA	tobacco	NA	0	fungal; infection; pathogen	3	plant	1	NA	0						N	N
1832	10.1056/NEJMoa0904377.	NA	19846852	A gain-of-function mutation of Arabidopsis lipid transfer protein 5 disturbs pollen tube tip growth and fertilization.	N	Chae K(1), Kieslich CA, Morikis D, Kim SC, Lord EM.	2009	During compatible pollination of the angiosperms, pollen tubes grow in the pistil transmitting tract (TT) and are guided to the ovule for fertilization. Lily (Lilium longiflorum) stigma/style Cys-rich adhesin (SCA), a plant lipid transfer protein (LTP), is a small, secreted peptide involved in pollen tube adhesion-mediated guidance. Here, we used a reverse genetic approach to study biological rol…	224	NA	NA	arabidopsis thaliana; lilium longiflorum; lily	NA	0	NA	0	plant	1	NA	0						N	N
1833	10.1093/bfgp/eln038.	PMC2722255	18977782	The alpha-subunit of the heterotrimeric G-protein affects jasmonate responses in Arabidopsis thaliana.	N	Okamoto H(1), GÃ¶bel C, Capper RG, Saunders N, Feussner I, Knight MR.	2009	Heterotrimeric G-proteins have been implicated in having a role in many plant signalling pathways. To understand further the role of G-proteins, a preliminary experiment was performed to assess the impact of the G alpha subunit loss-of-function mutation gpa1-1 on the Arabidopsis transcriptome. The analysis indicated that the G alpha subunit may play a role in response to jasmonic acid (JA). Consi…	246	NA	NA	arabidopsis	NA	0	NA	0	plant; plants	2	NA	0						N	N
1837	10.2217/14796678.2.3.293.	NA	19804087	Gibberellin controls the nodulation signaling pathway in Lotus japonicus.	N	Maekawa T(1), Maekawa-Yoshikawa M, Takeda N, Imaizumi-Anraku H, Murooka Y, Hayashi M.	2009	Root nodule formation is regulated by several plant hormones, but the details of the regulation of the nodulation signaling pathway are largely unknown. In this study, the role of gibberellin (GA) in the control of root nodule symbiosis was investigated at the physiological and genetic levels in Lotus japonicus. Exogenous application of biologically active GA, GA(3), inhibited the formation of in…	250	NA	nodules	lotus japonicus	NA	0	infection	1	plant	1	NA	0						N	N
1839	10.1016/j.jmb.2005.06.051.	NA	16051272	A gain-of-function mutation in the transcription factor Upc2p causes upregulation of ergosterol biosynthesis genes and increased fluconazole resistance in a clinical Candida albicans isolate.	N	Dunkel N(1), Liu TT, Barker KS, Homayouni R, MorschhÃ¤user J, Rogers PD.	2008	In the pathogenic yeast Candida albicans, the zinc cluster transcription factor Upc2p has been shown to regulate the expression of ERG11 and other genes involved in ergosterol biosynthesis upon exposure to azole antifungals. ERG11 encodes lanosterol demethylase, the target enzyme of this antifungal class. Overexpression of UPC2 reduces azole susceptibility, whereas its disruption results in hyper…	252	NA	NA	candida albicans; yeast	NA	0	pathogenic yeast	1	yeast	1	NA	0						N	N
1840	10.1056/NEJMoa042743.	PMC5340184	15872203	Trinucleotide insertions, deletions, and point mutations in glucose transporters confer K+ uptake in Saccharomyces cerevisiae.	N	Liang H(1), Ko CH, Herman T, Gaber RF.	1998	Deletion of TRK1 and TRK2 abolishes high-affinity K+ uptake in Saccharomyces cerevisiae, resulting in the inability to grow on typical synthetic growth medium unless it is supplemented with very high concentrations of potassium. Selection for spontaneous suppressors that restored growth of trk1delta trk2delta cells on K+-limiting medium led to the isolation of cells with unusual gain-of-function …	287	NA	NA	saccharomyces cerevisiae	NA	0	NA	0	saccharomyces cerevisiae; plant	2	NA	0						N	N
1842	10.1038/nsmb795.	NA	15235592	Transduction of envelope stress in Escherichia coli by the Cpx two-component system.	N	Raivio TL(1), Silhavy TJ.	1997	Disruption of normal protein trafficking in the Escherichia coli cell envelope (inner membrane, periplasm, outer membrane) can activate two parallel, but distinct, signal transduction pathways. This activation stimulates the expression of a number of genes whose products function to fold or degrade the mislocalized proteins. One of these signal transduction pathways is a two-component regulatory …	253	Escherichia coli cell envelope	NA	escherichia coli	NA	0	escherichia coli	1	NA	0	NA	0						N	N
1845	NA	NA	9654028	SR1, a calmodulin-binding transcription factor, modulates plant defense and ethylene-induced senescence by directly regulating NDR1 and EIN3.	N	Nie H(1), Zhao C, Wu G, Wu Y, Chen Y, Tang D.	2012	Plant defense responses are tightly controlled by many positive and negative regulators to cope with attacks from various pathogens. Arabidopsis (Arabidopsis thaliana) ENHANCED DISEASE RESISTANCE2 (EDR2) is a negative regulator of powdery mildew resistance, and edr2 mutants display enhanced resistance to powdery mildew (Golovinomyces cichoracearum). To identify components acting in the EDR2 pathw…	228	NA	NA	arabidopsis; arabidopsis thaliana; golovinomyces cichoracearum	NA	0	pathogens	1	plant	1	NA	0						N	N
1847	10.1016/0092-8674(87)90106-1.	NA	2890438	Association of trait-defined, eating-disorder sub-phenotypes with (biallelic and triallelic) 5HTTLPR variations.	N	Steiger H(1), Richardson J, Schmitz N, Joober R, Israel M, Bruce KR, Gauvin L, Dandurand C, Anestin A.	2009	CONTEXT: Efforts to classify eating-disordered individuals based on concurrent personality traits have consistently converged on a typology encompassing "over-regulated", "dysregulated", and "low psychopathology" subgroups. In various populations, evidence has associated personality variations of an "over-regulated/dysregulated" type with differences on serotonin-system indices, and specifically,…	252	NA	NA	NA	NA	0	NA	0	NA	0	NA	0						N	N
1850	10.1007/s11926-016-0574-z.	PMC5453179	27032788	Identification and characterization of a gain-of-function RAG-1 mutant.	N	Kriatchko AN(1), Anderson DK, Swanson PC.	2006	RAG-1 and RAG-2 initiate V(D)J recombination by cleaving DNA at recombination signal sequences through sequential nicking and transesterification reactions to yield blunt signal ends and coding ends terminating in a DNA hairpin structure. Ubiquitous DNA repair factors then mediate the rejoining of broken DNA. V(D)J recombination adheres to the 12/23 rule, which limits rearrangement to signal sequ…	244	NA	NA	NA	NA	0	NA	0	NA	0	NA	0						N	N
1853	10.1038/ni1399.	NA	17072319	The expanded octarepeat domain selectively binds prions and disrupts homomeric prion protein interactions.	N	Leliveld SR(1), Dame RT, Wuite GJ, Stitz L, Korth C.	2006	Insertion of additional octarepeats into the prion protein gene has been genetically linked to familial Creutzfeldt Jakob disease and hence to de novo generation of infectious prions. The pivotal event during prion formation is the conversion of the normal prion protein (PrPC) into the pathogenic conformer PrPSc, which subsequently induces further conversion in an autocatalytic manner. Apparently…	250	NA	disease	NA	NA	0	infectious; prion; prions; prpc; prpsc; prp	6	NA	0	NA	0						N	N
1857	NA	NA	16222092	Rhodopsin determinants for transducin activation: a gain-of-function approach.	N	Natochin M(1), Gasimov KG, Moussaif M, Artemyev NO.	2003	Three cytoplasmic loops in the G protein-coupled receptor rhodopsin, C2, C3, and C4, have been implicated as key sites for binding and activation of the visual G protein transducin. Non-helical portions of the C2- and C3-loops and the cytoplasmic helix-8 from the C4 loop were targeted for a "gain-of-function" mutagenesis to identify rhodopsin residues critical for transducin activation. Mutant op…	258	NA	NA	NA	NA	0	NA	0	NA	0	NA	0						N	N
1858	10.1016/j.immuni.2005.06.004.	NA	15963781	Redistribution of Bruton's tyrosine kinase by activation of phosphatidylinositol 3-kinase and Rho-family GTPases.	N	Nore BF(1), Vargas L, Mohamed AJ, BrandÃ©n LJ, BÃ¤ckesjÃ¶ CM, Islam TC, Mattsson PT, Hultenby K, Christensson B, Smith CI.	2000	Bruton's tyrosine kinase (Btk) is a member of the Tec family of protein tyrosine kinases (PTK) characterized by an N-terminal pleckstrin homology domain (PH) thought to directly interact with phosphoinositides. We report here that wild-type (wt) and also a gain-of-function mutant of Btk are redistributed following a wide range of receptor-mediated stimuli through phosphatidylinositol 3-kinase (PI…	220	NA	NA	NA	NA	0	NA	0	NA	0	NA	0						N	N
1865	10.1016/s1360-1385(01)02103-3.	NA	11701380	Comparison of hypocalcemic hypercalciuria between patients with idiopathic hypoparathyroidism and those with gain-of-function mutations in the calcium-sensing receptor: is it possible to differentiate the two disorders?	N	Yamamoto M(1), Akatsu T, Nagase T, Ogata E.	2000	Gain-of-function mutations in the calcium ion-sensing receptor (CaR) cause hypocalcemia with low PTH levels. It is stated that patients with activating CaR mutations generally show milder degree of hypocalcemia before treatment and more profound hypercalciuria during treatment than those with idiopathic hypoparathyroidism (IHP). To test this validity we analyzed the data of serum and urinary calc…	348	patients	NA	NA	NA	0	NA	0	NA	0	NA	0						N	N
1866	10.1097/00001756-200110080-00012.	NA	11568633	Animal models of polyglutamine diseases and therapeutic approaches.	N	Marsh JL(1), Lukacsovich T, Thompson LM.	2009	The dominant gain-of-function polyglutamine repeat diseases, in which the initiating mutation is known, allow development of models that recapitulate many aspects of human disease. To the extent that pathology is a consequence of disrupted fundamental cellular activities, one can effectively study strategies to ameliorate or protect against these cellular insults. Model organisms allow one to ide…	126	human	NA	human	NA	0	NA	0	human; mice	2	NA	0						N	N
1868	10.1073/pnas.101135498.	PMC33265	11344304	Genetic evidence that Notch affects independently the development of machrochaeta and wing venation in Drosophila melanogaster.	N	Grushko T(1), Rantanen M, Portin P.	NA	Temperature sensitive experiments on the interaction of Abruptex mutations of the Notch locus and Enhancer of split indicate that the effect of temperature on the development of macrochaeta and wing venation is different. This suggest that Notch affects the development of macrochaeta and wing venation in different and independent ways being in accordance with the proposition that the signal pathw…	113	NA	NA	NA	NA	0	NA	0	NA	0	NA	0						N	N
1874	10.4161/cc.7.16.6454.	PMC2683976	18719388	The isolation of Pi1, an allele at the Pik locus which confers broad spectrum resistance to rice blast.	N	Hua L(1), Wu J, Chen C, Wu W, He X, Lin F, Wang L, Ashikawa I, Matsumoto T, Wang L, Pan Q.	2012	We report the isolation of Pi1, a gene conferring broad-spectrum resistance to rice blast (Magnaporthe oryzae). Using loss- and gain-of-function approaches, we demonstrate that Pi1 is an allele at the Pik locus. Like other alleles at this locus, Pi1 consists of two genes. A functional nucleotide polymorphism (FNP) was identified that allows differentiation of Pi1 from other Pik alleles and other …	101	NA	NA	magnaporthe oryzae; rice	NA	0	pathogen	1	NA	0	NA	0						N	N
1875	NA	PMC2516423	18711622	Hox genes and the regulation of movement in Drosophila.	N	Dixit R(1), Vijayraghavan K, Bate M.	2008	Many animals show regionally specialized patterns of movement along the body axis. In vertebrates, spinal networks regulate locomotion, while the brainstem controls movements of respiration and feeding. Similarly, amongst invertebrates diversification of appendages along the body axis is tied to the performance of characteristically different movements such as those required for feeding, locomoti…	131	NA	brainstem	NA	NA	0	NA	0	drosophila	1	NA	0						N	N
1883	10.4161/cc.25508.	PMC3841315	23839048	Gain of function mutation in tobacco MADS box promoter switch on the expression of flowering class B genes converting sepals to petals.	N	Mahajan M(1), Yadav SK.	2014	One mutant transgenic line displaying homeotic conversion of sepals to petals with other phenotypic aberrations was selected and characterized at molecular level. The increased transcript level of gene encoding anthocyanidin synthase and petal specific class B genes, GLOBOSA and DEFECIENS in sepals of mutant line may be responsible for its homeotic conversion to petaloid organs. While characteriz…	104	NA	petaloid organs	NA	NA	0	NA	0	NA	0	NA	0						N	N
1888	10.1073/pnas.1111670109.	PMC3344968	22517751	One hundred years of high-throughput Drosophila research.	N	Beller M(1), Oliver B.	NA	From the beginning, Drosophila was a high-throughput model organism. Unbiased and genome-wide efforts ranging from Morgan's search for spontaneous mutations and subsequent saturating loss-of-function and gain-of-function screens up to more recent techniques such as microarrays, proteomics and cellular assays have been and will continue to be the backbone of Drosophila research. Integrating these …	109	Drosophila	NA	drosophila	NA	0	NA	0	drosophila	1	NA	0						N	N
1889	10.1016/j.biortech.2012.02.039.	NA	22386631	CDPK-mediated signalling pathways: specificity and cross-talk.	N	Ludwig AA(1), Romeis T, Jones JD.	2004	Plants are constantly exposed to environmental changes and have to integrate a variety of biotic and abiotic stress stimuli. Calcium-dependent protein kinases (CDPKs) are implicated as important sensors of Ca2+ flux in plants in response to these stresses. CDPKs are encoded by multigene families, and expression levels of these genes are spatially and temporally controlled throughout development. …	113	NA	NA	NA	NA	0	pathogen	1	plants	1	NA	0						N	N
1892	10.1007/BF00375952.	NA	28305428	Multiple and cooperative trans-activation domains of the human glucocorticoid receptor.	N	Hollenberg SM(1), Evans RM.	1988	A 30 amino acid peptide (referred to as tau 2) that functions as an activation domain has been localized in the carboxyl terminus of the human glucocorticoid receptor. This sequence, when fused to yeast GAL4 as part of the ligand binding domain, generates a hormone-inducible activator. Tau 2 functions in a position-independent fashion and leads to a progressive gain of function when multimerized.…	109	human glucocorticoid receptor	NA	human; yeast	NA	0	NA	0	human; yeast	2	NA	0						N	N
1901	10.1126/science.1189044.	PMC4677822	20724583	Genetics and complement in atypical HUS.	N	Kavanagh D(1), Goodship T.	2010	Central to the pathogenesis of atypical hemolytic uremic syndrome (aHUS) is over-activation of the alternative pathway of complement. Following the initial discovery of mutations in the complement regulatory protein, factor H, mutations have been described in factor I, membrane cofactor protein and thrombomodulin, which also result in decreased complement regulation. Autoantibodies to factor H ha…	105	NA	NA	NA	NA	0	NA	0	NA	0	NA	0						N	N
1902	10.1016/j.devcel.2010.05.015.	PMC3133668	20627083	PTPN22 620W allele is not associated with aplastic anemia.	N	Graf SA(1), Calado RT, Young NS.	2007	The 1858C/T variant in PTPN22 imparts a gain of function mutation dysregulating T-cell stimulation and is associated with an array of autoimmune diseases. Using a case-control design, we compared the frequency of this polymorphism in 91 patients with acquired aplastic anemia to 132 ethnically matched controls. Representation of the PTPN22 variant was not significantly different between the two po…	105	patients	NA	patients	NA	0	NA	0	NA	0	NA	0						N	N
1914	10.1016/s0896-6273(02)00769-9.	NA	12160747	Genetic analysis of GalR tetramerization in DNA looping during repressosome assembly.	N	Geanacopoulos M(1), Adhya S.	2002	The Gal repressosome is a nucleoprotein complex consisting of 2 GalR dimers, 1 HU, and 1 DNA loop, which represses the transcription of the gal operon. We have adopted a structure-based genetic approach to complement ongoing physical studies of the complex. Homology-based and subsequent alanine-scanning mutageneses suggest that five residues in the DNA-distal subdomain of GalR dimer are important…	110	NA	NA	NA	NA	0	NA	0	NA	0	NA	0						N	N
1915	10.3109/01677060109167374.	NA	12092901	[From gene to disease; basic concepts].	N	[Article in Dutch]	2000	The twenty-three pairs of chromosomes in the nuclei of human cells consist of four different components: the nucleotides adenosine, cytidine, guanosine and thymidine. Of this chromosomal DNA, 5% of the nucleotides owing to their sequence code for proteins. This involves first transcription of DNA to messenger RNA (mRNA) following which the coding part is spliced and transported from the nucleus. …	122	human cells	NA	human	NA	0	NA	0	human	1	NA	0						N	N
1916	10.1016/s0014-5793(01)02792-2.	NA	11557050	Myotonic dystrophy in transgenic mice expressing an expanded CUG repeat.	N	Mankodi A(1), Logigian E, Callahan L, McClain C, White R, Henderson D, Krym M, Thornton CA.	2000	Comment in Science. 2000 Sep 8;289(5485):1701-2. doi: 10.1126/science.289.5485.1701. Myotonic dystrophy (DM), the most common form of muscular dystrophy in adult humans, results from expansion of a CTG repeat in the 3' untranslated region of the DMPK gene. The mutant DMPK messenger RNA (mRNA) contains an expanded CUG repeat and is retained in the nucleus. We have expressed an untranslated CUG rep…	119	Mice; humans; mice	NA	humans; mice	NA	0	NA	0	mice	1	NA	0						N	N
1917	10.1093/pcp/pce075.	NA	11427674	The male determinant of self-incompatibility in Brassica.	N	Schopfer CR(1), Nasrallah ME, Nasrallah JB.	1999	Comment in Science. 1999 Nov 26;286(5445):1690-1. doi: 10.1126/science.286.5445.1690. In the S locus-controlled self-incompatibility system of Brassica, recognition of self-related pollen at the surface of stigma epidermal cells leads to inhibition of pollen tube development. The female (stigmatic) determinant of this recognition reaction is a polymorphic transmembrane receptor protein kinase enc…	110	NA	NA	NA	NA	0	NA	0	NA	0	NA	0						N	N
1918	10.1046/j.1365-2958.2000.01891.x.	NA	10844657	Lentivirus-mediated RNA interference of chymase increases the plaque stability in atherosclerosis in vivo.	N	Guo T(1), Wang J, Yang J, Chen W, An G, Fan L, Peng Q.	2013	Chymase activity was proved to be closely related with plaque vulnerability in a hamster model of atherosclerosis with chymase inhibitors. Considering that chymase inhibitors are nonspecific, here we further investigated the role of chymase in atherosclerosis in vivo through injection of lentivirus containing chymase shRNA or chymase cDNA. Our results revealed that silencing of the chymase gene b…	118	lentivirus	NA	hamster	NA	0	lentivirus	1	NA	0	NA	0						N	N
1919	10.1016/s1369-5266(99)00052-7.	NA	10712956	Short QT syndrome. Update on a recent entity.	N	Maury P(1), Extramiana F, Sbragia P, Giustetto C, Schimpf R, Duparc A, Wolpert C, Denjoy I, Delay M, Borggrefe M, Gaita F.	2008	The short QT syndrome, a recently discovered ion channel disorder, combines shortened repolarization, a predisposition to atrial and ventricular fibrillatory arrhythmias, and a risk of sudden death. Few cases have been reported, but the prevalence may be underestimated. This syndrome might account for some cases of unexplained ventricular fibrillation in patients with otherwise healthy hearts. Pa…	108	Patients; patients	NA	NA	NA	0	NA	0	NA	0	NA	0						N	N
1921	NA	NA	10363969	Bacterial metastasis: the host plasminogen system in bacterial invasion.	N	LÃ¤hteenmÃ¤ki K(1), Edelman S, Korhonen TK.	2005	Several pathogenic bacterial species intervene with the mammalian proteolytic plasminogen-plasmin system. Recent developments have been made in understanding the structure and the virulence-associated functions of bacterial plasminogen receptors and activators, in particular by using plasminogen-deficient or transgenic gain-of-function mice. Bacteria can affect the regulation of the plasminogen s…	103	mice; plasminogen-deficient	NA	mice	NA	0	bacterial; bacteria; infection	3	mice	1	NA	0						N	N
1943	10.1111/nph.13466.	NA	25988998	An invertebrate-specific and immune-responsive microRNA augments oyster haemocyte phagocytosis by targeting CgIÎºB2.	N	Chen H(1)(2), Zhou Z(1), Wang H(1), Wang L(3), Wang W(1)(2), Liu R(1), Qiu L(1), Song L(3).	2016	Nuclear factor (NF)-ÎºB pathway is an evolutionally conserved pathway in activating immune response, in which IÎºBs can repress the activation. In the present study, cgi-miR-2d, an invertebrate-specific microRNA, was proved to regulate CgIÎºB2 expression and haemocyte phagocytosis during bacterial infection in oyster Crassostrea gigas. The expression of cgi-miR-2d was significantly up-regulated a…	207	NA	NA	crassostrea gigas; oyster; vibrio splendidus	NA	0	bacterial; infection	2	NA	0	NA	0						N	N
1949	10.1021/bi047878d.	NA	15736939	Identification of genomic features in the classification of loss- and gain-of-function mutation.	N	Jung S, Lee S, Kim S, Nam H.	NA	BACKGROUND: Alterations of a genome can lead to changes in protein functions. Through these genetic mutations, a protein can lose its native function (loss-of-function, LoF), or it can confer a new function (gain-of-function, GoF). However, when a mutation occurs, it is difficult to determine whether it will result in a LoF or a GoF. Therefore, in this paper, we propose a study that analyzes the …	290	NA	NA	NA	NA	0	NA	0	NA	0	NA	0						N	N
1952	10.1016/j.neuropharm.2015.02.018.	NA	25724085	Using SIFT and PolyPhen to predict loss-of-function and gain-of-function mutations.	N	Flanagan SE(1), Patch AM, Ellard S.	2010	Erratum in Genet Test Mol Biomarkers. 2010 Oct;14(5):730. CONTEXT: The interpretation of novel missense variants is a challenge with increasing numbers of such variants being identified and a responsibility to report the findings in the context of all available scientific evidence. Various in silico bioinformatic tools have been developed that predict the likely pathogenicity of missense variants…	292	NA	NA	NA	NA	0	NA	0	NA	0	NA	0						N	N
1954	10.1016/j.lfs.2005.09.013.	NA	16274700	Gain of function mutations in membrane region M2C2 of KtrB open a gate controlling K+ transport by the KtrAB system from Vibrio alginolyticus.	N	HÃ¤nelt I(1), LÃ¶chte S, Sundermann L, Elbers K, Vor der BrÃ¼ggen M, Bakker EP.	2010	KtrB, the K(+)-translocating subunit of the Na(+)-dependent bacterial K(+) uptake system KtrAB, consists of four M(1)PM(2) domains, in which M(1) and M(2) are transmembrane helices and P indicates a p-loop that folds back from the external medium into the cell membrane. The transmembrane stretch M(2C) is, with its 40 residues, unusually long. It consists of three parts, the hydrophobic helices M(…	259	NA	NA	bacterial	NA	0	bacterial; bacterium	2	NA	0	NA	0						N	N
1957	10.1021/bi100819v.	PMC2988652	20863077	Opposing effects of podocin on the gating of podocyte TRPC6 channels evoked by membrane stretch or diacylglycerol.	N	Anderson M(1), Kim EY, Hagmann H, Benzing T, Dryer SE.	2013	Gain-of-function mutations in the transient receptor potential (TRP) cation channel subfamily C member 6 (TRPC6) gene and mutations in the NPHS2 gene encoding podocin result in nephrotic syndromes. The purpose of this study was to determine the functional significance of biochemical interactions between these proteins. We observed that gating of TRPC6 channels in podocytes is markedly mechanosens…	266	NA	NA	NA	NA	0	NA	0	NA	0	NA	0						N	N
1977	10.1038/srep33347.	PMC5022029	27624281	Disease-associated mutations in CNGB3 produce gain of function alterations in cone cyclic nucleotide-gated channels.	N	Bright SR(1), Brown TE, Varnum MD.	2005	PURPOSE: To characterize the functional consequences of disease-associated mutations in the CNGB3 (B3) subunit of human cone photoreceptor cyclic nucleotide-gated channels in order to gain insight into disease mechanisms. METHODS: Three separate disease-associated mutations were generated in CNGB3: F525N, R403Q, and T383fsX. These mutant subunits were then heterologously expressed in Xenopus oocy…	252	Xenopus oocytes; human cone photoreceptor	disease	human	NA	0	NA	0	human	1	NA	0						N	N
1978	10.1080/19336950.2016.1207022.	PMC5279881	27540685	Conformational heterogeneity at position U37 of an all-RNA hairpin ribozyme with implications for metal binding and the catalytic structure of the S-turn.	N	Alam S(1), Grum-Tokars V, Krucinska J, Kundracik ML, Wedekind JE.	2005	The hairpin ribozyme is an RNA enzyme that performs site-specific phosphodiester bond cleavage between nucleotides A-1 and G+1 within its cognate substrate. Previous functional studies revealed that the minimal hairpin ribozyme exhibited "gain-of-function" cleavage properties resulting from U39C or U39 to propyl linker (C3) modifications. Furthermore, each "mutant" displayed different magnesium-d…	255	NA	NA	NA	NA	0	NA	0	NA	0	NA	0						N	N
1983	10.1016/j.virol.2015.03.009.	PMC4424116	25812763	Genetic regions that interact with loss- and gain-of-function phenotypes of deltex implicate novel genes in Drosophila Notch signaling.	N	Hori K(1), Fuwa TJ, Seki T, Matsuno K.	2005	The Notch signaling pathway is an evolutionarily conserved mechanism that regulates many cell fate decisions. The deltex (dx) gene encodes an E3-ubiquitin ligase that binds to the intracellular domain of the Notch protein and regulates Notch signaling in a positive manner. However, it is still not clear how Dx does this. We generated a transgenic line, GMR-dx, which overexpresses dx in the develo…	275	Drosophila eye	NA	drosophila	NA	0	NA	0	drosophila	1	NA	0						N	N
1991	10.1093/ndt/gfq324.	NA	20543212	Genetic and molecular characterization of a gene encoding a wide specificity purine permease of Aspergillus nidulans reveals a novel family of transporters conserved in prokaryotes and eukaryotes.	N	Diallinas G(1), Gorfinkiel L, Arst HN Jr, Cecchetto G, Scazzocchio C.	1995	In Aspergillus nidulans, loss-of-function mutations in the uapA and azgA genes, encoding the major uric acid-xanthine and hypoxanthine-adenine-guanine permeases, respectively, result in impaired utilization of these purines as sole nitrogen sources. The residual growth of the mutant strains is due to the activity of a broad specificity purine permease. We have identified uapC, the gene coding for…	260	NA	NA	aspergillus nidulans	NA	0	bacterial	1	NA	0	NA	0						N	N
2000	10.1007/s001320170045.	NA	11603190	Evaluation of functional rehabilitation physiotherapy protocol in the postoperative patients with anterior cruciate ligament reconstruction through clinical prognosis: an observational prospective study.	N	do Carmo Almeida TC(1), de Alcantara Sousa LV(1), de Melo Lucena DM(2), Dos Santos Figueiredo FW(1), Valenti VE(3), da Silva Paiva L(1), de Abreu LC(4), Adami F(1).	2016	BACKGROUND: The aim of the study was to evaluate the evolution of patients subject to physical treatment based on guidelines of functional rehabilitation after surgery anterior cruciate ligament reconstruction. METHODS: This is a prospective study of 177 patients with anterior cruciate ligament injury, who underwent surgery and physical therapy guideline conducted in an orthopedic clinic in SÃ£o …	248	patients	NA	NA	NA	0	NA	0	NA	0	NA	0						N	N
2002	10.1097/00001756-199902050-00024.	NA	10203332	Compensatory phosphorylation and protein-protein interactions revealed by loss of function and gain of function mutants of multiple serine phosphorylation sites in endothelial nitric-oxide synthase.	N	Bauer PM(1), Fulton D, Boo YC, Sorescu GP, Kemp BE, Jo H, Sessa WC.	2003	We examined the influence of individual serine phosphorylation sites in endothelial nitric-oxide synthase (eNOS) on basal and stimulated NO release, cooperative phosphorylation, and co-association with hsp90 and Akt. Mutation of the serine phosphorylation sites 116, 617, and 1179 to alanines affected the phospho-state of at least one other site, demonstrating cooperation between multiple phosphor…	254	NA	NA	NA	NA	0	NA	0	NA	0	NA	0						N	N
2003	10.1126/science.280.5364.737.	NA	9563950	Characterization of phospholipase C gamma enzymes with gain-of-function mutations.	N	Everett KL(1), Bunney TD, Yoon Y, Rodrigues-Lima F, Harris R, Driscoll PC, Abe K, Fuchs H, de Angelis MH, Yu P, Cho W, Katan M.	2009	Phospholipase C gamma isozymes (PLC gamma 1 and PLC gamma 2) have a crucial role in the regulation of a variety of cellular functions. Both enzymes have also been implicated in signaling events underlying aberrant cellular responses. Using N-ethyl-N-nitrosourea (ENU) mutagenesis, we have recently identified single point mutations in murine PLC gamma 2 that lead to spontaneous inflammation and aut…	279	N-ethyl-N-nitrosourea; murine PLC gamma 2	NA	murine	NA	0	NA	0	NA	0	NA	0						N	N
2004	10.1016/s1074-7613(00)80498-7.	NA	8934569	Mutational activation of the AmgRS two-component system in aminoglycoside-resistant Pseudomonas aeruginosa.	N	Lau CH(1), Fraud S, Jones M, Peterson SN, Poole K.	2013	The amgRS operon encodes a presumed membrane stress-responsive two-component system linked to intrinsic aminoglycoside resistance in Pseudomonas aeruginosa. Genome sequencing of a lab isolate showing modest pan-aminoglycoside resistance, strain K2979, revealed a number of mutations, including a substitution in amgS that produced an R182C change in the AmgS sensor kinase product of this gene. Intr…	259	NA	NA	pseudomonas aeruginosa	NA	0	NA	0	NA	0	NA	0						N	N
2005	10.1006/jmbi.1995.0329.	NA	7602582	Multifocal ectopic Purkinje-related premature contractions: a new SCN5A-related cardiac channelopathy.	N	Laurent G(1), Saal S, Amarouch MY, BÃ©ziau DM, Marsman RF, Faivre L, Barc J, Dina C, Bertaux G, Barthez O, Thauvin-Robinet C, Charron P, Fressart V, Maltret A, Villain E, Baron E, MÃ©rot J, Turpault R, CoudiÃ¨re Y, Charpentier F, Schott JJ, Loussouarn G, Wilde AA, Wolf JE, BarÃ³ I, Kyndt F, Probst V.	2012	OBJECTIVES: The aim of this study was to describe a new familial cardiac phenotype and to elucidate the electrophysiological mechanism responsible for the disease. BACKGROUND: Mutations in several genes encoding ion channels, especially SCN5A, have emerged as the basis for a variety of inherited cardiac arrhythmias. METHODS: Three unrelated families comprising 21 individuals affected by multifoca…	260	NA	MEPPC	NA	NA	0	NA	0	NA	0	NA	0						N	N
2016	10.1007/978-1-61779-334-9_6.	PMC4006985	22052487	Technological advances in diagnostic testing for von Willebrand disease: new approaches and challenges.	N	Hayward CP(1), Moffat KA, Graf L.	2014	Diagnostic tests for von Willebrand disease (VWD) are important for the assessment of VWD, which is a commonly encountered bleeding disorder worldwide. Technical innovations have been applied to improve the precision and lower limit of detection of von Willebrand factor (VWF) assays, including the ristocetin cofactor activity assay (VWF:RCo) that uses the antibiotic ristocetin to induce plasma VW…	257	NA	von Willebrand disease	NA	NA	0	NA	0	NA	0	NA	0						N	N
2018	10.1016/j.plantsci.2011.04.009.	NA	21683874	A bacterial quercetin oxidoreductase QuoA-mediated perturbation in the phenylpropanoid metabolic network increases lignification with a concomitant decrease in phenolamides in Arabidopsis.	N	Reuben S(1), Rai A, Pillai BV, Rodrigues A, Swarup S.	2013	Metabolic perturbations by a gain-of-function approach provide a means to alter steady states of metabolites and query network properties, while keeping enzyme complexes intact. A combination of genetic and targeted metabolomics approach was used to understand the network properties of phenylpropanoid secondary metabolism pathways. A novel quercetin oxidoreductase, QuoA, from Pseudomonas putida, …	277	NA	NA	pseudomonas putida	NA	0	NA	0	NA	0	NA	0						N	N
2019	NA	PMC3230918	22461798	A new Nav1.7 sodium channel mutation I234T in a child with severe pain.	N	Ahn HS(1), Dib-Hajj SD, Cox JJ, Tyrrell L, Elmslie FV, Clarke AA, Drenth JP, Woods CG, Waxman SG.	2010	Dominant gain-of-function mutations that hyperpolarize activation of the Na(v)1.7 sodium channel have been linked to inherited erythromelalgia (IEM), a disorder characterized by severe pain and redness in the feet and hands in response to mild warmth. Pharmacotherapy remains largely ineffective for IEM patients with cooling and avoidance of triggers being the most reliable methods to relieve pain…	249	patient; patients	NA	NA	NA	0	NA	0	NA	0	NA	0						N	N
2024	10.1146/annurev.biochem.76.050106.093909.	NA	17352659	The fou2 gain-of-function allele and the wild-type allele of Two Pore Channel 1 contribute to different extents or by different mechanisms to defense gene expression in Arabidopsis.	N	Bonaventure G(1), Gfeller A, RodrÃ­guez VM, Armand F, Farmer EE.	2007	The fatty acid oxygenation up-regulated 2 (fou2) mutant in Arabidopsis thaliana creates a gain-of-function allele in a non-selective cation channel encoded by the Two Pore Channel 1 (TPC1) gene. This mutant genetically implicates cation fluxes in the control of the positive feedback loop whereby jasmonic acid (JA) stimulates its own synthesis. In this study we observed extensive transcriptome rep…	245	NA	NA	arabidopsis thaliana	NA	0	NA	0	NA	0	NA	0						N	N
2029	10.1016/j.fgb.2005.12.001.	NA	16464624	[Treatment of instability of the metacarpophalangeal and trapeziometacarpal joints of the thumb].	N	[Article in German]	2016	Restoration of stability of the thumb represents an enormous gain of function for the patient and can be achieved by arthrodesis or ligament reconstruction. Ligament reconstruction should only be performed if good stability and mobility and aÂ pain-free grip can also be achieved. In every case surgery must protect the delicate soft tissues and should be based on aÂ profound knowledge of the anato…	120	patient	NA	NA	NA	0	NA	0	NA	0	NA	0						N	N
2031	10.1073/pnas.0409325102.	PMC555501	15755809	Thiol-Disulfide Exchange Reactions in the Mammalian Extracellular Environment.	N	Yi MC(1), Khosla C(1)(2).	2016	Disulfide bonds represent versatile posttranslational modifications whose roles encompass the structure, catalysis, and regulation of protein function. Due to the oxidizing nature of the extracellular environment, disulfide bonds found in secreted proteins were once believed to be inert. This notion has been challenged by the discovery of redox-sensitive disulfides that, once cleaved, can lead to…	138	NA	NA	NA	NA	0	NA	0	NA	0	NA	0						N	N
2033	10.1074/jbc.M409965200.	NA	15556940	Plant Morphology of Heterotrimeric G Protein Mutants.	N	Urano D(1), Miura K(2), Wu Q(3), Iwasaki Y(2), Jackson D(3), Jones AM(4).	2016	The heterotrimeric G protein complex, comprising GÎ±, GÎ³ and GÎ³ subunits, is an evolutionarily conserved signaling molecular machine that transmits signals from transmembrane receptors to downstream target proteins. Plants conserved the core G protein elements, while developing their own regulatory systems differently from animals. Genetic evidence supports the conclusion that the heterotrimeri…	140	NA	NA	NA	NA	0	NA	0	plants; plant	2	NA	0						N	N
2035	10.1152/ajpgi.2000.278.4.G501.	NA	10762602	Mouse models of myeloproliferative neoplasms: JAK of all grades.	N	Li J(1), Kent DG, Chen E, Green AR.	2011	In 2005, several groups identified a single gain-of-function point mutation in the JAK2 kinase that was present in the majority of patients with myeloproliferative neoplasms (MPNs). Since this discovery, much effort has been dedicated to understanding the molecular consequences of the JAK2V617F mutation in the haematopoietic system. Three waves of mouse models have been produced recently (bone ma…	116	mouse; patients	MPNs; neoplasms	mouse; patients	NA	0	NA	0	mouse	1	NA	0						N	N
2040	10.7554/eLife.07074.	PMC4395868	25806684	Analysis of Msx1 and Msx2 transactivation function in the context of the heat shock 70 (Hspa1b) gene promoter.	N	Zhuang F(1), Nguyen MP, Shuler C, Liu YH.	2009	Previous studies have shown that Msx proteins control gene transcription predominantly through repression mechanisms. However, gene expression studies using either the gain-of-function or the loss-of-function mutants revealed many gene targets whose expression require functional Msx proteins. To date, investigations into the mechanisms of Msx-dependent transactivation have been hindered by the la…	115	mouse Hspa1b	NA	mouse	NA	0	NA	0	mouse	1	NA	0						N	N
2041	10.1586/17446651.2014.926810.	PMC4162655	25264451	Constitutive and hyperresponsive signaling by mutant forms of Saccharomyces cerevisiae amino acid sensor Ssy1.	N	Gaber RF(1), Ottow K, Andersen HA, Kielland-Brandt MC.	2003	Sensing of extracellular amino acids results in transcriptional induction of amino acid permease genes in yeast. Ssy1, a membrane protein resembling amino acid permeases, is required for signaling but is apparently unable to transport amino acids and is thus believed to be a sensor. By using a novel genetic screen in which potassium uptake was made dependent on amino acid signaling, we obtained g…	117	NA	NA	yeast	NA	0	NA	0	yeast	1	NA	0						N	N
2050	10.1016/s0960-9822(01)00528-0.	NA	11696327	Intracellular inclusions, pathological markers in diseases caused by expanded polyglutamine tracts?	N	Rubinsztein DC(1), Wyttenbach A, Rankin J.	1999	The largest group of currently known trinucleotide repeat diseases is caused by (CAG)n repeat expansions. These (CAG)n repeats are translated into polyglutamine tracts from both mutant and wild type alleles. Genetic and transgenic mouse data suggest that the expanded polyglutamines cause disease by conferring a novel deleterious gain of function on the mutant protein. These mutations are associat…	121	mouse	NA	NA	NA	0	NA	0	human; mouse	2	NA	0						N	N
2053	NA	NA	10222792	Positional signaling by hedgehog in Drosophila imaginal disc development.	N	Felsenfeld AL(1), Kennison JA.	1995	We describe a dominant gain-of-function allele of the segment polarity gene hedgehog. This mutation causes ectopic expression of hedgehog mRNA in the anterior compartment of wing discs, leading to overgrowth of tissue in the anterior of the wing and partial duplication of distal wing structures. The posterior compartment of the wing is unaffected. Other imaginal derivatives are affected, resultin…	130	NA	NA	NA	NA	0	NA	0	NA	0	NA	0						N	N
2055	10.1093/genetics/120.1.145.	PMC1203486	3220248	CDPK-mediated abiotic stress signaling.	N	Asano T(1), Hayashi N, Kikuchi S, Ohsugi R.	2012	Calcium-dependent protein kinases (CDPKs) constitute a large multigene family in various plant species. CDPKs have been shown to have important roles in various physiological processes, including plant growth and development and abiotic and biotic stress responses in plants. Functional analysis using gain-of-function and loss-of-function mutants has revealed the biological function of CDPKs in pl…	113	NA	NA	NA	NA	0	NA	0	plant; plants	2	NA	0						N	N
2057	10.1021/jacs.6b07121.	PMC5356932	27622773	Phenotyping of abiotic responses and hormone treatments in Arabidopsis.	N	Bolle C(1).	NA	The disruption or modulation of signal transduction pathways does not always lead to drastic changes in plant growth and development. Therefore, many loss- or gain-of-function lines do not exhibit an obvious phenotype under normal greenhouse conditions. To be able to assign biological functions to these genes, the mutants need to be evaluated with a broad spectrum of assays to uncover conditional…	126	NA	NA	NA	NA	0	NA	0	plant; plants	2	NA	0						N	N
2058	10.1002/pbc.26168.	NA	27468167	Diseases and clinical applications of the calcium sensing receptor.	N	Alon US(1).	2007	The demonstration of the calcium sensing receptor (CaSR) on the parathyroid glands cell membranes shed new light on the way serum calcium concentration stimulates or conversely suppresses PTH secretion. Abnormalities of the CaSR, either due to loss of function or gain of function, caused by inherited or acquired disorders, result in abnormalities in mineral metabolism. The latter at times might b…	135	NA	parathyroid glands cell membranes	NA	NA	0	NA	0	NA	0	NA	0						N	N
2068	10.1021/bi901844d.	PMC2819567	20052996	Modeling Suggests TRPC3 Hydrogen Bonding and Not Phosphorylation Contributes to the Ataxia Phenotype of the Moonwalker Mouse.	N	Hanson SM(1)(2), Sansom MS(2), Becker EB(3).	2015	A gain-of-function mutation (T635A) in the transient receptor potential (TRP) channel TRPC3 results in abnormal channel gating and causes cerebellar ataxia in the dominant Moonwalker (Mwk) mouse mutant. However, the underlying molecular and structural mechanisms are unclear. Here, we used a combined approach of computational modeling and functional characterization of proposed TRPC3 mutants. Our …	107	Mwk	NA	mouse	NA	0	NA	0	mouse	1	NA	0						N	N
2070	10.1007/978-1-60761-380-0_20.	NA	19908011	Loss-of-function mutations in FGFR1 cause autosomal dominant Kallmann syndrome.	N	DodÃ© C(1), Levilliers J, Dupont JM, De Paepe A, Le DÃ» N, Soussi-Yanicostas N, Coimbra RS, Delmaghani S, Compain-Nouaille S, Baverel F, PÃªcheux C, Le Tessier D, Cruaud C, Delpech M, Speleman F, Vermeulen S, Amalfitano A, Bachelot Y, Bouchard P, Cabrol S, Carel JC, Delemarre-van de Waal H, Goulet-Salmon B, Kottler ML, Richard O, Sanchez-Franco F, Saura R, Young J, Petit C, Hardelin JP.	2003	Comment in Nat Genet. 2003 Apr;33(4):440-2. doi: 10.1038/ng0403-440. We took advantage of overlapping interstitial deletions at chromosome 8p11-p12 in two individuals with contiguous gene syndromes and defined an interval of roughly 540 kb associated with a dominant form of Kallmann syndrome, KAL2. We establish here that loss-of-function mutations in FGFR1 underlie KAL2 whereas a gain-of-function…	116	NA	NA	NA	NA	0	NA	0	NA	0	NA	0						N	N
2072	10.1155/2009/803069.	PMC2699446	19551154	Control of sexuality by the sk1-encoded UDP-glycosyltransferase of maize.	N	Hayward AP(1), Moreno MA(1), Howard TP 3rd(1), Hague J(2), Nelson K(2), Heffelfinger C(1), Romero S(1), Kausch AP(2), Glauser G(3), Acosta IF(4), Mottinger JP(2), Dellaporta SL(1).	2016	Sex determination in maize involves the production of staminate and pistillate florets from an initially bisexual floral meristem. Pistil elimination in staminate florets requires jasmonic acid signaling, and functional pistils are protected by the action of the silkless 1 (sk1) gene. The sk1 gene was identified and found to encode a previously uncharacterized family 1 uridine diphosphate glycosy…	120	NA	NA	maize	NA	0	NA	0	plant; plants	2	NA	0						N	N
2075	10.1038/nchembio.143.	PMC2644305	19182784	An A643V amino acid substitution in Upc2p contributes to azole resistance in well-characterized clinical isolates of Candida albicans.	N	Hoot SJ(1), Smith AR, Brown RP, White TC.	2011	The Candida albicans Upc2p transcription factor regulates ERG11, encoding the target of azole drugs. Gain-of-function mutations that contribute to resistance were recently identified in a series of sequential clinical isolates (N. Dunkel, T. T. Liu, K. S. Barker, R. Homayouni, J. Morschhauser, and P. D. Rogers, Eukaryot. Cell 7:1180-1190, 2008). In the present study, UPC2 was sequenced from a mat…	109	NA	NA	candida albicans	NA	0	NA	0	NA	0	NA	0						N	N
2077	10.1007/978-1-59745-289-2_2.	NA	19083179	Identification of glucose-6-phosphate transporter as a key regulator functioning at the autophagy initiation step.	N	Ahn HH(1), Oh Y(2), Lee H(3), Lee W(3), Chang JW(4), Pyo HK(3), Nah do H(1), Jung YK(5).	2015	Autophagy is a catabolic process involving autophagosome formation via lysosome. However, the initiation step of autophagy is largely unknown. We found an interaction between ULK1 and ATG9 in mammalian cells and utilized the interaction to identify novel regulators of autophagy upstream of ULK1. We established a cell-based screening assay employing bimolecular fluorescence complementation. By per…	122	NA	NA	NA	NA	0	NA	0	NA	0	NA	0						N	N
2084	10.1515/znc-2006-3-420.	NA	16729589	Nonsense-mediated mRNA decay modulates clinical outcome of genetic disease.	N	Khajavi M(1), Inoue K, Lupski JR.	2006	Comment in Eur J Hum Genet. 2007 May;15(5):533-4; author reply 534. doi: 10.1038/sj.ejhg.5201808. The nonsense-mediated decay (NMD) pathway is an mRNA surveillance system that typically degrades transcripts containing premature termination codons (PTCs) in order to prevent translation of unnecessary or aberrant transcripts. Failure to eliminate these mRNAs with PTCs may result in the synthesis of…	126	Hum	PTCs	NA	NA	0	NA	0	human	1	NA	0						N	N
2087	10.1002/1531-8249(199901)45:1<59::aid-art11>3.0.co;2-3.	NA	9894878	Gonads directly regulate growth in teleosts.	N	Bhatta S(1), Iwai T, Miura C, Higuchi M, Shimizu-Yamaguchi S, Fukada H, Miura T.	2012	In general, there is a relationship between growth and reproduction, and gonads are known to be important organs for growth, but direct evidence for their role is lacking. Here, using a fish model, we report direct evidence that gonads are endocrine organs equal to the pituitary in controlling body growth. Gonadal loss of function, gain of function, and rescue of growth were investigated in tilap…	151	fish; tilapia	NA	tilapia	NA	0	NA	0	NA	0	NA	0						N	N
2089	10.1016/s0925-4773(97)00117-2.	NA	9347918	The function and regulation of TBX22 in avian frontonasal morphogenesis.	N	Higashihori N(1), BuchtovÃ¡ M, Richman JM.	2010	The frontonasal mass gives rise to the facial midline and fuses with the maxillary prominence to form the upper lip. Here we focus on the regulation and function of TBX22, a repressor dynamically expressed in the frontonasal mass. Both FGF and Noggin (a BMP antagonist) strongly induce gTBX22, however, each has opposite effects on morphogenesis - Noggin inhibits whereas FGF stimulates growth. To d…	148	retroviruses	NA	NA	NA	0	NA	0	NA	0	NA	0						N	N
2090	10.1016/s0006-2952(96)00662-4.	NA	8960056	Do organellar genomes function as long-term redox damage sensors?	N	Wright AF(1), Murphy MP, Turnbull DM.	2009	A small group of proteins that form core components of electron transfer complexes are consistently encoded by organellar genomes in multicellular organisms, suggesting functional constraint. These genomes are costly to maintain and vulnerable to mutation. We propose that they provide cell lineages with sensors of long-term redox damage, and of bioenergetic and genomic competence. This proposed a…	129	NA	NA	NA	NA	0	NA	0	NA	0	NA	0						N	N
2093	10.1091/mbc.5.3.297.	PMC301038	8049522	Follicle stimulating hormone receptor mutations and reproductive disorders.	N	Tao YX(1), Segaloff DL.	NA	The follicle stimulating hormone receptor (FSHR) plays a critical role in reproductive function. In the males, FSH supports spermatogenesis, whereas in females, FSH is absolutely required for ovarian follicle growth. In females, inactivating mutations in the FSHR result in ovarian dysgenesis with amenorrhea and infertility. The few males reported with severe inactivating mutations exhibited varyi…	127	NA	ovarian	males	NA	0	NA	0	human	1	NA	0						N	N
2096	10.15190/d.2016.16.	PMC7159838	32309588	Genome-scale CRISPR pooled screens.	N	Sanjana NE(1).	2017	Genome editing technologies such as clustered regularly interspaced short palindromic repeats (CRISPR) systems have ushered in a new era of targeted DNA manipulation. The easy programmability of CRISPR using short oligonucleotides enables rapid synthesis of large-scale libraries for functional genetic screens. Here we present fundamental concepts and methods for pooled CRISPR screens and review b…	101	NA	NA	NA	NA	0	NA	0	NA	0	NA	0						N	N
2100	10.1021/jacs.6b08933.	NA	27797486	A gain-of-function polymorphism controlling complex traits and fitness in nature.	N	Prasad KV(1), Song BH, Olson-Manning C, Anderson JT, Lee CR, Schranz ME, Windsor AJ, Clauss MJ, Manzaneda AJ, Naqvi I, Reichelt M, Gershenzon J, Rupasinghe SG, Schuler MA, Mitchell-Olds T.	2012	Identification of the causal genes that control complex trait variation remains challenging, limiting our appreciation of the evolutionary processes that influence polymorphisms in nature. We cloned a quantitative trait locus that controls plant defensive chemistry, damage by insect herbivores, survival, and reproduction in the natural environments where this polymorphism evolved. These ecologica…	128	NA	NA	NA	NA	0	NA	0	plant	1	NA	0						N	N
2108	10.1186/1471-2121-6-32.	PMC1215477	16120220	Complementary floral homeotic phenotypes result from opposite orientations of a transposon at the plena locus of Antirrhinum.	N	Bradley D(1), Carpenter R, Sommer H, Hartley N, Coen E.	1993	Recessive mutations at the plena (ple) locus result in a homeotic conversion of sex organs to sterile perianth organs in flowers of Antirrhinum majus. A complementary phenotype, in which sex organs replace sterile organs, is conferred by semidominant ovulata mutations. The ple locus was identified and isolated using a homologous gene, agamous from Arabidopsis, as a probe. The expression of ple is…	147	ple locus	perianth organs	antirrhinum majus; arabidopsis	NA	0	NA	0	NA	0	NA	0						N	N
2112	10.1094/MPMI.2000.13.8.877.	NA	10939259	The NAIP/NLRC4 inflammasomes.	N	Vance RE(1).	2015	Inflammasomes comprise a family of cytosolic multi-protein complexes that sense infection, or other threats, and initiate inflammation via the recruitment and activation of the Caspase-1 protease. Although the precise molecular mechanism by which most inflammasomes are activated remains a subject of considerable debate, the NAIP/NLRC4 subfamily of inflammasomes is increasingly well understood. A …	132	NA	NA	NA	NA	0	bacterial; infection	2	NA	0	NA	0						N	N
2121	10.1016/j.molmed.2013.10.007.	NA	24374162	Not only immunoglobulins, C-reactive protein too.	N	Agrawal A(1).	2013	The purpose of this letter is to expand a discussion, published recently in Molecular Immunology, on the post-secretion gain of function by immunoglobulins. It was reported that some circulating IgG molecules in all healthy individuals acquire novel antigen-binding specificity after exposure to conditions that change protein conformation, such as acidic pH. Another protein, C-reactive protein, al…	123	NA	NA	NA	NA	0	NA	0	NA	0	NA	0						N	N
2125	10.1042/BST20120160.	NA	22988860	Nodule numbers are governed by interaction between CLE peptides and cytokinin signaling.	N	Mortier V(1), De Wever E, Vuylsteke M, Holsters M, Goormachtig S.	2012	CLE peptides are involved in the balance between cell division and differentiation throughout plant development, including nodulation. Previously, two CLE genes of Medicago truncatula, MtCLE12 and MtCLE13, had been identified whose expression correlated with nodule primordium formation and meristem establishment. Gain-of-function analysis indicated that both MtCLE12 and MtCLE13 interact with the …	137	NA	nodule	medicago truncatula	NA	0	NA	0	plant	1	NA	0						N	N
2128	10.1073/pnas.1115858109.	PMC3271882	22215597	Turning enzymes ON with small molecules.	N	Zorn JA(1), Wells JA.	2010	Drug discovery and chemical genetic efforts typically focus on the identification and design of inhibitors or loss-of-function probes as a means to perturb enzyme function. These tools are effective in determining the physiological consequence of ablating the activity of a specific enzyme. Remarkably, nearly a dozen examples of non-natural small molecules that activate enzyme catalysis have been …	121	NA	NA	NA	NA	0	NA	0	NA	0	NA	0						N	N
2132	10.1016/j.bbrc.2010.07.005.	NA	20621061	Overview: engineering transgenic constructs and mice.	N	Haruyama N(1), Cho A, Kulkarni AB.	2009	Cell biology research encompasses everything from single cells to whole animals. Recent discoveries concerning particular gene functions can be applied to the whole animal for understanding genotype-phenotype relationships underlying disease mechanisms. For this reason, genetically manipulated mouse models are now considered essential to correctly understand disease processes in whole animals. Th…	133	mice; mouse	NA	mice	NA	0	NA	0	mouse; mice	2	NA	0						N	N
2134	10.1091/mbc.e09-06-0501.	PMC2814788	19955214	The role of knox genes in plant development.	N	Hake S(1), Smith HM, Holtan H, Magnani E, Mele G, Ramirez J.	NA	knox genes encode homeodomain-containing transcription factors that are required for meristem maintenance and proper patterning of organ initiation. In plants with simple leaves, knox genes are expressed exclusively in the meristem and stem, but in dissected leaves, they are also expressed in leaf primordia, suggesting that they may play a role in the diversity of leaf form. This hypothesis is su…	135	NA	NA	NA	NA	0	NA	0	plants	1	NA	0						N	N
2136	NA	NA	18331994	Regulation of brassinosteroid signaling by a GSK3/SHAGGY-like kinase.	N	Li J(1), Nam KH.	2002	GSK3/SHAGGY is a highly conserved serine/threonine kinase implicated in many signaling pathways in eukaryotes. Although many GSK3/SHAGGY-like kinases have been identified in plants, little is known about their functions in plant growth and development. Here we show that the Arabidopsis BRASSINOSTEROID-INSENSITIVE 2 (BIN2) gene encodes a GSK3/SHAGGY-like kinase. Gain-of-function mutations within i…	103	NA	NA	arabidopsis; plants	NA	0	NA	0	plants; plant	2	NA	0						N	N
2137	10.1002/dvdy.21484.	NA	18330930	A new member of the Arabidopsis WRKY transcription factor family, AtWRKY6, is associated with both senescence- and defence-related processes.	N	Robatzek S(1), Somssich IE.	2001	WRKY proteins constitute a large family of plant-specific transcription factors whose precise functions have yet to be elucidated. Here we show that expression of one representative in Arabidopsis, AtWRKY6, is influenced by several external and internal signals often involved in triggering senescence processes and plant defence responses. Progressive 5' deletions of the AtWRKY6 promoter allowed s…	103	NA	NA	arabidopsis	NA	0	pathogen	1	plant	1	NA	0						N	N
2144	10.1016/0092-8674(94)90196-1.	NA	7954795	Myotonic dystrophy--a multigene disorder.	N	Larkin K(1), Fardaei M.	2001	Myotonic dystrophy (DM1) is the most common form of adult muscular dystrophy with an estimated incidence of 1/8000 births. The mutation responsible for this condition is an expanded CTG repeat within the 3' untranslated region of the protein kinase gene DMPK. Strong nucleosome positioning signals created by this expanded repeat cause a reduction in gene expression within the region. This "field e…	116	NA	NA	NA	NA	0	NA	0	NA	0	NA	0						N	N
2145	10.1093/genetics/122.2.429.	PMC1203714	2504643	Gene Overexpression Resources in Cereals for Functional Genomics and Discovery of Useful Genes.	N	Abe K(1), Ichikawa H(1).	2016	Identification and elucidation of functions of plant genes is valuable for both basic and applied research. In addition to natural variation in model plants, numerous loss-of-function resources have been produced by mutagenesis with chemicals, irradiation, or insertions of transposable elements or T-DNA. However, we may be unable to observe loss-of-function phenotypes for genes with functionally …	281	NA	NA	NA	NA	0	NA	0	plant; plants	2	NA	0						N	N
2146	10.1016/j.jns.2016.10.029.	NA	27871455	Heterogeneity of mprF sequences in methicillin-resistant Staphylococcus aureus clinical isolates: role in cross-resistance between daptomycin and host defense antimicrobial peptides.	N	Bayer AS(1), Mishra NN(1), Sakoulas G(2), Nonejuie P(3), Nast CC(4), Pogliano J(3), Chen KT(5), Ellison SN(5), Yeaman MR(6), Yang SJ(7).	2014	Over the past several years, single-nucleotide polymorphisms (SNPs) within the mprF open reading frame (ORF) have been proposed to be associated with a gain-of-function phenotype in terms of daptomycin (DAP) nonsusceptibility (referred to as daptomycin resistance [DAP-R] herein for ease of presentation) in Staphylococcus aureus. We investigated the frequencies of SNPs within the mprF ORF and the …	261	NA	NA	staphylococcus aureus	NA	0	staphylococcus	1	NA	0	NA	0						N	N
2148	10.1155/2015/623573.	PMC4637051	26583122	Linkage between increased nociception and olfaction via a SCN9A haplotype.	N	Heimann D(1), LÃ¶tsch J, Hummel T, Doehring A, Oertel BG.	2013	BACKGROUND AND AIMS: Mutations reducing the function of Nav1.7 sodium channels entail diminished pain perception and olfactory acuity, suggesting a link between nociception and olfaction at ion channel level. We hypothesized that if such link exists, it should work in both directions and gain-of-function Nav1.7 mutations known to be associated with increased pain perception should also increase o…	274	olfactory	NA	NA	NA	0	NA	0	NA	0	NA	0						N	N
2158	10.1007/s10529-011-0590-z.	NA	21400236	Generation of a genome scale lentiviral vector library for EF1Î± promoter-driven expression of human ORFs and identification of human genes affecting viral titer.	N	Å kalamera D(1), Dahmer M, Purdon AS, Wilson BM, Ranall MV, Blumenthal A, Gabrielli B, Gonda TJ.	2012	The bottleneck in elucidating gene function through high-throughput gain-of-function genome screening is the limited availability of comprehensive libraries for gene overexpression. Lentiviral vectors are the most versatile and widely used vehicles for gene expression in mammalian cells. Lentiviral supernatant libraries for genome screening are commonly generated in the HEK293T cell line, yet ver…	302	Lentiviral	NA	lentiviral	NA	0	viral; virus; lentivirus	3	human	1	NA	0						N	N
2165	10.1038/325816a0.	NA	3821869	Rapid assays for lectin toxicity and binding changes that reflect altered glycosylation in mammalian cells.	N	Stanley P(1), Sundaram S(1).	2014	Glycosylation engineering is used to generate glycoproteins, glycolipids, or proteoglycans with a more defined complement of glycans on their glycoconjugates. For example, a mammalian cell glycosylation mutant lacking a specific glycosyltransferase generates glycoproteins, and/or glycolipids, and/or proteoglycans with truncated glycans missing the sugar transferred by that glycosyltransferase, as…	327	NA	NA	mammalian	NA	0	NA	0	plant	1	NA	0						N	N
2168	10.1016/j.mcn.2015.08.004.	NA	26253862	Novel gain-of-function alleles demonstrate a role for the heterochronic gene lin-41 in C. elegans male tail tip morphogenesis.	N	Del Rio-Albrechtsen T(1), Kiontke K, Chiou SY, Fitch DH.	2006	To gain an understanding of the genes and mechanisms that govern morphogenesis and its evolution, we have analyzed mutations that disrupt this process in a simple model structure, the male tail tip of the rhabditid nematode C. elegans. During the evolution of rhabditid male tails, there have been several independent changes from tails with rounded tips ("peloderan", as in C. elegans) to those wit…	309	NA	NA	c. elegans	NA	0	NA	0	c. elegans	1	NA	0						N	N
2169	10.1371/journal.pgen.1005443.	PMC4526659	26244495	Loss- and gain-of-function analysis of the lipid raft proteins Reggie/Flotillin in Drosophila: they are posttranslationally regulated, and misexpression interferes with wing and eye development.	N	Hoehne M(1), de Couet HG, Stuermer CA, Fischbach KF.	2005	Reggie/Flotillin proteins are upregulated after optic nerve dissection and evolutionary highly conserved components of lipid rafts. Whereas many biochemical and cell culture studies suggest an involvement in the assembly of multiprotein complexes at cell contact sites, not much is known about their biological in vivo functions. We therefore set out to study the expression pattern and the effects …	293	Drosophila melanogaster	NA	drosophila melanogaster; flies	NA	0	NA	0	drosophila	1	NA	0						N	N
2181	10.1016/j.devcel.2010.06.007.	PMC2945252	20643350	Inherited macular degeneration-associated mutations in CNGB3 increase the ligand sensitivity and spontaneous open probability of cone cyclic nucleotide-gated channels.	N	Meighan PC(1), Peng C(1), Varnum MD(2).	2015	Cyclic nucleotide gated (CNG) channels are a critical component of the visual transduction cascade in the vertebrate retina. Mutations in the genes encoding these channels have been associated with a spectrum of inherited retinal disorders. To gain insight into their pathophysiological mechanisms, we have investigated the functional consequences of several CNGB3 mutations, previously associated w…	255	NA	NA	vertebrate	NA	0	NA	0	NA	0	NA	0						N	N
2191	10.1038/ng2036.	NA	17486095	De novo KCNQ1 mutation responsible for atrial fibrillation and short QT syndrome in utero.	N	Hong K(1), Piper DR, Diaz-Valdecantos A, Brugada J, Oliva A, Burashnikov E, Santos-de-Soto J, Grueso-Montero J, Diaz-Enfante E, Brugada P, Sachse F, Sanguinetti MC, Brugada R.	2005	OBJECTIVE: We describe a genetic basis for atrial fibrillation and short QT syndrome in utero. Heterologous expression of the mutant channel was used to define the physiological consequences of the mutation. METHODS: A baby girl was born at 38 weeks after induction of delivery that was prompted by bradycardia and irregular rythm. ECG revealed atrial fibrillation with slow ventricular response and…	267	utero	NA	NA	NA	0	NA	0	human	1	NA	0						N	N
2194	10.1016/j.devcel.2004.07.005.	NA	15296715	Patch clamp study of the UNC-105 degenerin and its interaction with the LET-2 collagen in Caenorhabditis elegans muscle.	N	Jospin M(1), Mariol MC, Segalat L, Allard B.	2004	Degenerins have emerged from genetic studies in Caenorhabditis elegans as candidate mechanically gated amiloride-sensitive ion channels for transducing mechanical stimuli into cellular responses. In C. elegans muscle, the existence of a genetic interaction between the unc-105 degenerin gene and let-2, a gene encoding an alpha2(IV) collagen, raised the possibility that UNC-105 may function as a me…	261	C. elegans muscle	NA	c. elegans; caenorhabditis elegans	NA	0	NA	0	caenorhabditis elegans; c. elegans	2	NA	0						N	N
2220	10.1046/j.1365-313x.2002.01375.x.	NA	12182704	Hyperactivation of L-type voltage-gated Ca2+ channels in Caenorhabditis elegans striated muscle can result from point mutations in the IS6 or the IIIS4 segment of the Î±1 subunit.	N	LainÃ© V(1), SÃ©gor JR(1), Zhan H(1), Bessereau JL(1), Jospin M(2).	2014	Several human diseases, including hypokalemic periodic paralysis and Timothy syndrome, are caused by mutations in voltage-gated calcium channels. The effects of these mutations are not always well understood, partially because of difficulties in expressing these channels in heterologous systems. The use of Caenorhabditis elegans could be an alternative approach to determine the effects of mutatio…	261	human	NA	caenorhabditis elegans; human	NA	0	NA	0	human; caenorhabditis elegans; c. elegans	3	NA	0						N	N
2236	10.1007/BF00705643.	NA	7753022	Characterization of N-terminally mutated cardiac Na(+) channels associated with long QT syndrome 3 and Brugada syndrome.	N	GÃ¼tter C(1), Benndorf K, Zimmer T.	2013	Mutations in SCN5A, the gene encoding the cardiac voltage-gated Na(+) channel hNav1.5, can result in life-threatening arrhythmias including long QT syndrome 3 (LQT3) and Brugada syndrome (BrS). Numerous mutant hNav1.5 channels have been characterized upon heterologous expression and patch-clamp recordings during the last decade. These studies revealed functionally important regions in hNav1.5 and…	228	NA	NA	NA	NA	0	NA	0	NA	0	NA	0						N	N
2240	10.1016/j.jcin.2012.07.015.	NA	23257377	A new KCNQ1 mutation at the S5 segment that impairs its association with KCNE1 is responsible for short QT syndrome.	N	Moreno C(1), Oliveras A(2), de la Cruz A(3), Bartolucci C(4), MuÃ±oz C(5), Salar E(5), Gimeno JR(5), Severi S(4), Comes N(2), Felipe A(2), GonzÃ¡lez T(3), Lambiase P(6), Valenzuela C(1).	2015	AIMS: KCNQ1 and KCNE1 encode Kv7.1 and KCNE1, respectively, the pore-forming and the accessory subunits of the slow delayed rectifier potassium current, IKs. KCNQ1 mutations are associated with long and short QT syndrome. The aim of this study was to characterize the biophysical and cellular phenotype of a KCNQ1 missense mutation, F279I, found in a 23-year-old man with a corrected QT interval (QT…	279	man	NA	man	NA	0	NA	0	NA	0	NA	0						N	N
2253	10.1016/j.ijcard.2013.12.084.	PMC3947869	24439875	Identification of NR5A1 (SF-1/AD4BP) gene expression modulators by large-scale gain and loss of function studies.	N	Sakai N(1), Terami H, Suzuki S, Haga M, Nomoto K, Tsuchida N, Morohashi K, Saito N, Asada M, Hashimoto M, Harada D, Asahara H, Ishikawa T, Shimada F, Sakurada K.	2008	Nuclear receptor subfamily 5, group A, member 1 (NR5A1 previously known as SF-1/AD4BP) is a transcription factor involved in the development of adrenal/gonadal tissues and steroidogenic lineage cell differentiation in adult somatic stem cells. To understand the cellular signaling network that regulates NR5A1 gene expression, loss of function screening with an siRNA kinome library, and gain of fun…	199	human	adult somatic stem cells	human	NA	0	NA	0	human	1	NA	0						N	N
2260	10.1016/j.cell.2016.05.075.	PMC5289747	27315481	Cellular basis for the electrocardiographic and arrhythmic manifestations of Timothy syndrome: effects of ranolazine.	N	Sicouri S(1), Timothy KW, Zygmunt AC, Glass A, Goodrow RJ, Belardinelli L, Antzelevitch C.	2007	BACKGROUND: Timothy syndrome is a multisystem disorder associated with QT interval prolongation and ventricular cardiac arrhythmias. The syndrome has been linked to mutations in Ca(V)1.2 resulting in gain of function of the L-type calcium current (I(Ca,L)). Ranolazine is an antianginal agent shown to exert an antiarrhythmic effect in experimental models of long QT syndrome. OBJECTIVE: The purpose…	268	NA	NA	NA	NA	0	NA	0	NA	0	NA	0						N	N
2261	10.16288/j.yczz.15-329.	NA	27232487	Contribution of protein p40 to hypovirus-mediated modulation of fungal host phenotype and viral RNA accumulation.	N	Suzuki N(1), Nuss DL.	2002	The papain-like protease p29, derived from the N-terminal portion of the hypovirus CHV1-EP713-encoded open reading frame (ORF) A polyprotein, p69, was previously shown to contribute to reduced pigmentation and sporulation by the infected host, the chestnut blight fungus Cryphonectria parasitica, while being dispensable for virus replication and attenuation of fungal virulence (hypovirulence). We …	270	NA	NA	-; chestnut blight; cryphonectria parasitica	NA	0	virus; viruses; viral; hypovirus; fungus; fungal	6	NA	0	NA	0						N	N
2274	10.1016/j.str.2010.11.011.	NA	21220113	General role of GDP dissociation inhibitor 2 in membrane release of Rab proteins: modulations of its functional interactions by in vitro and in vivo structural modifications.	N	Shisheva A(1), Chinni SR, DeMarco C.	1999	The GDP dissociation inhibitors (GDIs) represent an important class of regulatory proteins in the functional cycle and recycling of Rab GTPases. Previous studies have demonstrated that GDI-1 can operate with multiple Rab proteins. In this study we have addressed a plausible general activity of GDI-2 in supporting Rab membrane release and have analyzed the requirements of sequence-conserved vs var…	279	NA	NA	NA	NA	0	NA	0	NA	0	NA	0						N	N
2276	10.1038/ncomms1132.	PMC3065348	21119645	Time for Genome Editing: Next-Generation Attenuated Malaria Parasites.	N	Singer M(1), Frischknecht F(2).	2017	Immunization with malaria parasites that developmentally arrest in or immediately after the liver stage is the only way currently known to confer sterilizing immunity in both humans and rodent models. There are various ways to attenuate parasite development resulting in different timings of arrest, which has a significant impact on vaccination efficiency. To understand what most impacts vaccinati…	137	humans	NA	humans	NA	0	parasite	1	NA	0	NA	0						N	N
2279	10.1021/bi100354a.	PMC2864356	20397626	Functional deregulation of KIT: link to mast cell proliferative diseases and other neoplasms.	N	Cruse G(1), Metcalfe DD(1), Olivera A(2).	2014	In this review, the authors discuss common gain-of-function mutations in the stem cell factor receptor KIT found in mast cell proliferation disorders and summarize the current understanding of the molecular mechanisms by which these transforming mutations may affect KIT structure and function leading to altered downstream signaling and cellular transformation. Drugs targeting KIT have shown mixed…	109	NA	NA	NA	NA	0	NA	0	NA	0	NA	0						N	N
2289	10.1046/j.1365-313x.1998.00290.x.	NA	9839465	Short QT Syndromes.	N	Gaita F(1), Giustetto C(1), Mazzanti A(1).	2010	The short QT syndrome is a recently described genetic arrhythmogenic disorder, characterized by abnormally short QT intervals and a high incidence of sudden death and atrial fibrillation. Clinical manifestations may also be present in infants; a family history of cardiac sudden death is often present. Gain-of-function mutations in 3 genes encoding potassium channels and loss-of-function mutations…	115	NA	NA	NA	NA	0	NA	0	NA	0	NA	0						N	N
2295	10.1387/ijdb.150402am.	NA	27389985	Carbohydrate recognition systems: functional triads in cell-cell interactions.	N	Crocker PR(1), Feizi T.	1996	Considerable progress is being made in our understanding of the molecular basis for mammalian carbohydrate recognition systems. Selectins, related proteins and sialoadhesins are carbohydrate-binding proteins which serve as receptors in the orchestration of innate and acquired immune responses, inflammation and other forms of cell-cell communication. Protein structural studies and gain-of-function…	120	NA	NA	NA	NA	0	NA	0	NA	0	NA	0						N	N
2301	10.1007/978-1-61779-231-1_12.	NA	21898257	Allosteric conformational barcodes direct signaling in the cell.	N	Nussinov R(1), Ma B, Tsai CJ, Csermely P.	2013	The cellular network is highly interconnected. Pathways merge and diverge. They proceed through shared proteins and may change directions. How are cellular pathways controlled and their directions decided, coded, and read? These questions become particularly acute when we consider that a small number of pathways, such as signaling pathways that regulate cell fates, cell proliferation, and cell de…	168	NA	NA	NA	NA	0	pathogen	1	NA	0	NA	0						N	N
2305	10.1016/j.ygcen.2008.03.017.	NA	18433752	Familial C3 glomerulonephritis associated with mutations in the gene for complement factor B.	N	Imamura H(1), Konomoto T(1), Tanaka E(2), Hisano S(3), Yoshida Y(4), Fujimura Y(4), Miyata T(5), Nunoi H(2).	2015	We report the first case of familial C3 glomerulonephritis (C3GN) associated with mutations in the gene for complement factor B (CFB). A 12-year-old girl was diagnosed with biopsy-proven C3GN. Her mother had a history of treatment for membranoproliferative glomerulonephritis, and her brother had hypocomplementemia without urinary abnormalities. DNA analysis revealed heterozygosity for CFB p.S367R…	121	brother; patient	C3GN; biopsy-proven C3GN	NA	NA	0	NA	0	NA	0	NA	0						N	N
2308	10.1126/stke.4142007pe67.	NA	18042941	Finding chemical drugs for genetic diseases.	N	Sun HY(1), Hou TJ(2), Zhang HY(3).	2014	Chemical drugs provide alternative treatments for genetic diseases in addition to gene therapy. Inherited diseases arising from gain-of-function (GOF) or loss-of-function (LOF) mutations of certain genes can be ameliorated by the antagonists and/or agonists of the target genes. However, a premise for this chemical therapeutic strategy is that the GOF/LOF mutations in drug targets have a negligibl…	133	NA	NA	NA	NA	0	NA	0	NA	0	NA	0						N	N
2320	10.1016/j.molimm.2013.03.009.	NA	23582926	Cyclopamine induces digit loss in regenerating axolotl limbs.	N	Roy S(1), Gardiner DM.	2002	Axolotls, with their extensive ability to regenerate as adults, provide a useful model for studying the mechanisms of regeneration in a vertebrate, in hopes of understanding why other vertebrates cannot regenerate. Although the expression of many genes has been described in regeneration, techniques for gain and loss of function analyses have been limited. We demonstrated in a previous study that …	165	Axolotls	NA	vaccinia virus	NA	0	virus	1	mouse	1	NA	0						N	N
2323	10.1046/j.1365-2958.2002.02913.x.	NA	11994158	The JAK/STAT pathway is required for border cell migration during Drosophila oogenesis.	N	Beccari S(1), Teixeira L, RÃ¸rth P.	2002	During Drosophila oogenesis, border cells perform a stereotypic migration. Slbo, a C/EBP transcription factor, is required for this migration. Here we identify Drosophila Stat92E (signal transducer and activator of transcription) in a screen for gain-of-function suppressors of the slbo mutant phenotype. By clonal analysis for Stat92E and hop (Drosophila JAK) mutants we find that the JAK/STAT path…	138	Drosophila; Drosophila JAK; Drosophila Stat92E	NA	drosophila	NA	0	NA	0	drosophila	1	NA	0						N	N
2325	10.1016/s0278-5846(01)00185-3.	NA	11474839	The genes associated with gonadotropin-releasing hormone-dependent precocious puberty.	N	Hwang JS(1).	2012	Human puberty is a complex, coordinated biological process with multiple levels of regulations. The timing of puberty varies greatly in children and is influenced by both environmental and genetic factors. The key genes of pubertal onset, KISS1, GPR54, GNRH1 and GNRHR, may be major causal factors underlying gonadotropin-releasing hormone-dependent precocious puberty (GDPP). Two gain-of-function m…	122	Human puberty; children	NA	children; human	NA	0	NA	0	human	1	NA	0						N	N
2330	10.1146/annurev-virology-100114-055238.	NA	26958926	Sodium channelopathies: do we really understand what's going on?	N	Postema PG(1), Mosterd A, Hofman N, Alders M, Wilde AA.	2011	Long-QT syndrome, Brugada syndrome, and conduction disease may be caused by mutations in the cardiac sodium channel gene SCN5A, and from the ECG one can already presume either a gain- or a loss-of-function defect. We describe a family harboring 2 SCN5A mutations: the Î”KPQ mutation, the "classical" gain-of-function mutation associated with Long-QT syndrome, and the I1660V mutation, a loss-of-func…	115	NA	disease	NA	NA	0	NA	0	NA	0	NA	0						N	N
2334	10.1111/1567-1364.12110.	NA	24205798	X-linked thrombophilia with a mutant factor IX (factor IX Padua).	N	Simioni P(1), Tormene D, Tognin G, Gavasso S, Bulato C, Iacobelli NP, Finn JD, Spiezia L, Radu C, Arruda VR.	2009	Comment in Thromb Res. 2010 Aug;126(2):e165. doi: 10.1016/j.thromres.2010.04.019. We report a case of juvenile thrombophilia associated with a substitution of leucine for arginine at position 338 (R338L) in the factor IX gene (factor IX-R338L). The level of the mutant factor IX protein in plasma was normal, but the clotting activity of factor IX from the proband was approximately eight times the …	113	NA	NA	NA	NA	0	NA	0	NA	0	NA	0						N	N
2335	10.1007/978-1-62703-568-2_14.	NA	23918430	Using retroviruses as a mutagenesis tool to explore the zebrafish genome.	N	Jao LE(1), Maddison L, Chen W, Burgess SM.	2008	We review different uses of the retroviral mutagenesis technology as the tool to manipulate the zebrafish genome. In addition to serving as a mutagen in a phenotype-driven forward mutagenesis screen as it was originally adapted for, retroviral insertional mutagenesis can also be exploited in reverse genetic approaches, delivering enhancer- and gene-trap vectors for the purpose of examining gene e…	137	retroviral; zebrafish	NA	zebrafish	NA	0	NA	0	zebrafish	1	NA	0						N	N
2339	10.1016/j.plantsci.2012.04.005.	NA	22608525	Short QT syndrome.	N	McPate MJ(1), Witchel HJ, Hancox JC.	2006	The idiopathic short QT syndrome (SQTS) is a recently identified condition characterized by abbreviated QT intervals (typically 300 ms or less) and in affected families is associated with an increased incidence of atrial and ventricular arrhythmias and sudden cardiac death. Genetic analysis has, to date, identified three distinct forms of the condition, involving gain-of-function mutations to thr…	113	NA	NA	NA	NA	0	NA	0	NA	0	NA	0						N	N
2343	10.1038/emboj.2010.291.	PMC3020115	21102555	Directed evolution and identification of control regions of ColE1 plasmid replication origins using only nucleotide deletions.	N	Kim D(1), Rhee Y, Rhodes D, Sharma V, Sorenson O, Greener A, Smider V.	2005	Genes can be mutated by altering DNA content (base changes) or DNA length (insertions or deletions). Most in vitro directed evolution processes utilize nucleotide content changes to produce DNA libraries. We tested whether gain of function mutations could be identified using a mutagenic process that produced only nucleotide deletions. Short nucleotide stretches were deleted in a plasmid encoding …	130	NA	NA	NA	NA	0	escherichia coli	1	NA	0	NA	0						N	N
2347	10.1126/science.1177585.	PMC2886848	19892984	Nephrogenic syndrome of inappropriate antidiuresis.	N	Feldman BJ(1), Rosenthal SM, Vargas GA, Fenwick RG, Huang EA, Matsuda-Abedini M, Lustig RH, Mathias RS, Portale AA, Miller WL, Gitelman SE.	2005	Comment in N Engl J Med. 2005 May 5;352(18):1847-50. doi: 10.1056/NEJMp058006. N Engl J Med. 2005 Aug 4;353(5):529-30; author reply 529-30. doi: 10.1056/NEJM200508043530520. N Engl J Med. 2005 Aug 4;353(5):529-30; author reply 529-30. The syndrome of inappropriate antidiuretic hormone secretion (SIADH) is a common cause of hyponatremia. We describe two infants whose clinical and laboratory evalua…	152	NA	NA	NA	NA	0	NA	0	NA	0	NA	0						N	N
2350	10.1016/j.ydbio.2009.05.545.	PMC2821826	19445916	Crystal structure of a Rad51 filament.	N	Conway AB(1), Lynch TW, Zhang Y, Fortin GS, Fung CW, Symington LS, Rice PA.	2004	Rad51, the major eukaryotic homologous recombinase, is important for the repair of DNA damage and the maintenance of genomic diversity and stability. The active form of this DNA-dependent ATPase is a helical filament within which the search for homology and strand exchange occurs. Here we present the crystal structure of a Saccharomyces cerevisiae Rad51 filament formed by a gain-of-function mutan…	139	NA	NA	saccharomyces cerevisiae	NA	0	NA	0	saccharomyces cerevisiae	1	NA	0						N	N
2352	10.1038/ng.352.	NA	19305410	Homeotic proboscipedia cell identity functions respond to cell signaling pathways along the proximo-distal axis.	N	Boube M(1), Seroude L, Cribbs DL.	NA	To better understand how the different cell identities composing a segment are attributed and coordinated under the control of a single homeotic selector gene, we examined dose-sensitive homeotic phenotypes associated with gain-of-function and loss-of-function mutations of the homeotic gene proboscipedia (pb; Hox-A2/-B2). We then employed dose-sensitive segment and cell identity phenotypes result…	107	NA	NA	NA	NA	0	NA	0	NA	0	NA	0						N	N
2353	10.1016/j.mib.2008.12.003.	NA	19168384	A complex genetic locus, polyhomeotic, is required for segmental specification and epidermal development in D. melanogaster.	N	Dura JM(1), Randsholt NB, Deatrick J, Erk I, Santamaria P, Freeman JD, Freeman SJ, Weddell D, Brock HW.	1987	Two mutagenic events are required to make null mutations of polyhomeotic (ph), which suggests that the locus is complex. Amorphic mutations (ph degrees) die in mid-embryogenesis and completely lack ventral thoracic and abdominal epidermal derivatives, whereas single-event mutations lead to transformations similar to those of known dominant gain of function mutants in the Antennapedia and bithorax…	125	NA	NA	NA	NA	0	NA	0	NA	0	NA	0						N	N
2365	10.1007/s00705-004-0481-x.	NA	15906103	The Role of ANK in Calcium Pyrophosphate Deposition Disease.	N	Mitton-Fitzgerald E(1), Gohr CM(2), Bettendorf B(1), Rosenthal AK(1).	2016	The protein product of the progressive ankylosis gene, known as ANK, is a 492-amino acid multi-pass transmembrane protein. This protein is critical for the regulation of pyrophosphate, and gain of function ANK mutations is associated with calcium pyrophosphate deposition disease. Much about the structure, function, and regulation of ANK remain unstudied. This review of the current literature exam…	131	NA	NA	NA	NA	0	NA	0	NA	0	NA	0						N	N
2369	10.1016/S0006-3495(04)74338-6.	PMC1304155	15111403	ADAM10 is a principal 'sheddase' of the low-affinity immunoglobulin E receptor CD23.	N	Weskamp G(1), Ford JW, Sturgill J, Martin S, Docherty AJ, Swendeman S, Broadway N, Hartmann D, Saftig P, Umland S, Sehara-Fujisawa A, Black RA, Ludwig A, Becherer JD, Conrad DH, Blobel CP.	2006	CD23, the low-affinity immunoglobulin E receptor, is an important modulator of the allergic response and of diseases such as rheumatoid arthritis. The proteolytic release of CD23 from cells is considered a key event in the allergic response. Here we used loss-of-function and gain-of-function experiments with cells lacking or overexpressing candidate CD23-releasing enzymes (ADAM8, ADAM9, ADAM10, A…	111	mice	NA	mice	NA	0	NA	0	mice	1	NA	0						N	N
2376	10.1073/pnas.1525730113.	PMC4978280	27432949	[Construction of an activation tagging library of Arabidopsis and cloning for mutant genes].	N	[Article in Chinese]	2005	Activation tagging is an important strategy in plant genomics by generating gain-of-function mutants. In this work, a library of Arabidopsis mutants was constructed by in planta transformation mediated by Agrobacterium tumefaciens containing an activation tagging vector pSKI015 with herbicide Basta as a selection marker (Fig. 1). Among 20000 independent transformants, 38 lines, i.e. about 0.2% of…	118	NA	NA	agrobacterium tumefaciens; arabidopsis; plant	NA	0	agrobacterium	1	plant	1	NA	0						N	N
2378	10.1155/2016/5052369.	PMC4753324	27057542	NOD2 and Crohn's disease: loss or gain of function?	N	Eckmann L(1), Karin M.	2005	The human nucleotide binding and oligomerization domain (NOD)-containing protein family consists of some 25 members related to the Apaf-1/Ced-4 family of apoptosis regulators and certain plant disease-resistance genes (Inohara et al., 2004). One member, NOD2 (CARD15), has gained recent prominence through its association with increased susceptibility to several clinically important human inflammat…	105	human; human nucleotide	NA	human; plant	NA	0	NA	0	human; plant	2	NA	0						N	N
2381	10.1016/j.immuni.2013.12.014.	NA	24530055	MAPK cascades in plant defense signaling.	N	Zhang S(1), Klessig DF.	2001	The Arabidopsis genome encodes approximately 20 different mitogen-activated protein kinases (MAPKs) that are likely to be involved in growth, development and responses to endogenous and environmental cues. Several plant MAPKs are activated by a variety of stress stimuli, including pathogen infection, wounding, temperature, drought, salinity, osmolarity, UV irradiation, ozone and reactive oxygen s…	109	tobacco	NA	arabidopsis; tobacco	NA	0	infection; pathogen	2	plant	1	NA	0						N	N
2382	10.1126/science.1146221.	PMC3235367	17823315	Cytochrome oxidase activity is increased in +/Lc Purkinje cells destined to die.	N	Vogel MW(1), Fan H, Sydnor J, Guidetti P.	2001	+/Lc Purkinje cells degenerate postnatally because of a gain-of-function mutation in the delta2 glutamate receptor (Grid2) that causes a constitutive Na+ current leak. The effect of the resulting chronic depolarization on Purkinje cell metabolism was inve	127	NA	NA	NA	NA	0	NA	0	NA	0	NA	0						N	N
2391	10.1093/hmg/ddg298.	NA	12952862	Neuralized is essential for a subset of Notch pathway-dependent cell fate decisions during Drosophila eye development.	N	Lai EC(1), Rubin GM.	2001	Neuralized (neur) is a neurogenic mutant of Drosophila in which many signaling events mediated by the Notch (N) receptor are disrupted. Here, we analyze the role of neur during eye development. Neur is required in a cell-autonomous fashion to restrict R8 and other photoreceptor fates and is involved in lateral inhibition of interommatidial bristles but is not required for induction of the cone ce…	122	Drosophila	NA	NA	NA	0	NA	0	drosophila	1	NA	0						N	N
2394	10.1016/s1097-2765(02)00547-6.	NA	12086623	Lessons from microRNA mutants in worms, flies and mice.	N	Smibert P(1), Lai EC.	2008	It is apparent that microRNAs (miRNAs) are important components in the regulation of genetic networks in many biological contexts. Based on computational analysis, typical miRNAs are inferred to have tens to hundreds of conserved targets. Many miRNA-target interactions have been validated by various means, including heterologous tests in cultured cells and gain-of-function approaches that can yie…	153	NA	NA	NA	NA	0	NA	0	mice	1	NA	0						N	N
2398	10.1038/85294.	NA	11224523	Familial erythrocytosis arising from a gain-of-function mutation in the HIF2A gene of the oxygen sensing pathway.	N	Percy MJ(1).	2008	A mutation of HIF-2 alpha has been detected in three generations of a family with erythrocytosis and the mutation co-segregated with the erythrocytosis phenotype. Functional studies revealed that Gly537Trp mutation would significantly impair the function of HIF-2 alpha thus leading to increased synthesis of Epo. In addition to VHL and PHD2 a further member of the oxygen sensing pathway, namely HI…	114	NA	NA	NA	NA	0	NA	0	NA	0	NA	0						N	N
2399	10.1104/pp.125.2.573.	PMC64859	11161015	FKBPs and the Akt/mTOR pathway.	N	Hausch F(1), Kozany C, Theodoropoulou M, Fabian AK.	2013	FK506-binding proteins (FKBP) belong to the immunophilin family and are best known for their ability to enable the immunosuppressive properties of FK506 and rapamycin. For rapamycin, this is achieved by inducing inhibitory ternary complexes with the kinase mTOR. The essential accessory protein for this gain-of-function was thought to be FKBP12. We recently showed that this view might be too restr…	121	NA	NA	NA	NA	0	NA	0	NA	0	NA	0						N	N
2402	10.1038/350241a0.	NA	1672445	Molecular genetic basis of pod corn (Tunicate maize).	N	Wingen LU(1), MÃ¼nster T, Faigl W, Deleu W, Sommer H, Saedler H, TheiÃŸen G.	2012	Pod corn is a classic morphological mutant of maize in which the mature kernels of the cob are covered by glumes, in contrast to generally grown maize varieties in which kernels are naked. Pod corn, known since pre-Columbian times, is the result of a dominant gain-of-function mutation at the Tunicate (Tu) locus. Some classic articles of 20th century maize genetics reported that the mutant Tu locu…	151	NA	NA	maize	NA	0	NA	0	NA	0	NA	0						N	N
2403	10.1007/s11103-015-0357-3.	PMC4579267	26337938	Genetic resources of extremotolerant fungi: a method for identification of genes conferring stress tolerance.	N	GostinÄar C(1), Gunde-Cimerman N, Turk M.	2012	Fungal species from extreme environments represent an underexploited source of stress-resistance genes. These genes have the potential to improve stress tolerance of economically important microorganisms and crops. An efficient high-throughput method for the identification of biotechnologically interesting genes of extremotolerant fungi was developed by constructing a cDNA expression library in S…	137	NA	NA	saccharomyces cerevisiae	NA	0	microorganisms; fungal; fungi	3	saccharomyces cerevisiae; yeast	2	NA	0						N	N
2405	10.1111/petr.12472.	NA	25856424	Extramacrochaetae, a trans-acting gene of the achaete-scute complex of Drosophila involved in cell communication.	N	Alonso LA(1), GarcÃ­a-Bellido A(1).	1988	Phenotypic analyses of genetic combinations involving the gene extramacrochaetae (emc) reveal its participation in the differentiation of both sensory elements and wing veins. The study of near-amorphic alleles of emc in mitotitc recombination clones indicates that it also affects cell proliferation. These clones show abnormal sizes, shapes and spatial distribution. They differentiate extra senso…	121	NA	NA	NA	NA	0	NA	0	NA	0	NA	0						N	N
2411	10.1093/hmg/ddu004.	NA	24419316	A unifying genetic model for facioscapulohumeral muscular dystrophy.	N	Lemmers RJ(1), van der Vliet PJ, Klooster R, Sacconi S, CamaÃ±o P, Dauwerse JG, Snider L, Straasheijm KR, van Ommen GJ, Padberg GW, Miller DG, Tapscott SJ, Tawil R, Frants RR, van der Maarel SM.	2010	Comment in Science. 2010 Sep 24;329(5999):1607-8. doi: 10.1126/science.1195984. Facioscapulohumeral muscular dystrophy (FSHD) is a common form of muscular dystrophy in adults that is foremost characterized by progressive wasting of muscles in the upper body. FSHD is associated with contraction of D4Z4 macrosatellite repeats on chromosome 4q35, but this contraction is pathogenic only in certain "p…	153	patients	Facioscapulohumeral muscular	NA	NA	0	NA	0	NA	0	NA	0						N	N
2412	10.1146/annurev-micro-092412-155642.	PMC4718711	24024637	Nkx6 transcription factors and Ptf1a function as antagonistic lineage determinants in multipotent pancreatic progenitors.	N	Schaffer AE(1), Freude KK, Nelson SB, Sander M.	2010	The molecular mechanisms that underlie cell lineage diversification of multipotent progenitors in the pancreas are virtually unknown. Here we show that the early fate choice of pancreatic progenitors between the endocrine and acinar cell lineage is restricted by cross-repressive interactions between the transcription factors Nkx6.1/Nkx6.2 (Nkx6) and Ptf1a. Using genetic loss- and gain-of-function…	143	NA	multipotent progenitors; pancreatic progenitors	NA	NA	0	NA	0	NA	0	NA	0						N	N
2413	10.4161/psb.25637.	PMC4091081	23857360	Drosophila VAP-33A directs bouton formation at neuromuscular junctions in a dosage-dependent manner.	N	Pennetta G(1), Hiesinger PR, Fabian-Fine R, Meinertzhagen IA, Bellen HJ.	2002	Aplysia VAP-33 (VAMP-associated protein) has been previously proposed to be involved in the control of neurotransmitter release. Here, we show that a Drosophila homolog of VAP-33, DVAP-33A, is localized to neuromuscular junctions. Loss of DVAP-33A causes a severe decrease in the number of boutons and a corresponding increase in bouton size. Conversely, presynaptic overexpression of DVAP-33A induc…	126	Aplysia VAP-33; Drosophila	NA	aplysia; drosophila	NA	0	NA	0	drosophila	1	NA	0						N	N
2419	10.1016/j.chembiol.2011.12.022.	PMC3314227	22444594	The gene search system: its application to functional genomics in Drosophila melanogaster.	N	Aigaki T(1), Ohsako T, Toba G, Seong K, Matsuo T.	NA	In Drosophila melanogaster, gain-of-function mutagenesis utilizing the GAL4-UAS system has been established, allowing identification of genes that may not be easily detectable by loss-of-function screening approaches. The conditional features of misexpression systems are especially useful for studying late-stage biological processes, such as those involving adult behavior or lifespan. The gene se…	116	Drosophila melanogaster	NA	drosophila melanogaster	NA	0	NA	0	drosophila	1	NA	0						N	N
2420	10.1016/j.devcel.2011.10.006.	NA	22172675	Differential display analysis of mutants for the transcription factor Pdr1p regulating multidrug resistance in the budding yeast.	N	Miura F(1), Yada T, Nakai K, Sakaki Y, Ito T.	2001	The transcription factor Pdr1p recognizes Pdr1p/Pdr3p-response element (PDRE) to activate genes involved in multidrug resistance of the budding yeast. To identify novel targets of Pdr1p, we compared transcriptomes among the yeast cells bearing wild, disrupted and gain-of-function alleles of PDR1 using a high-throughput fluorescent differential display PCR. Consequently, we identified 20 transcrip…	107	NA	NA	yeast	NA	0	NA	0	yeast	1	NA	0						N	N
2422	10.1016/j.mce.2011.05.019.	NA	21664234	Molecular aspects of self-incompatibility in Brassica species.	N	Watanabe M(1), Hatakeyama K, Takada Y, Hinata K.	2001	Many flowering plants possess self-incompatibility (SI) systems to prevent inbreeding. SI in Brassica species is controlled by a single S locus with multiple alleles. In recent years, much progress has been made in determining the male and female S determinant in Brassica species. In the female, a gain-of-function experiment clearly demonstrated that SRK was the sole S determinant, and that SLG e…	127	female	NA	NA	NA	0	NA	0	plants	1	NA	0						N	N
2436	10.1007/s00467-008-0913-z.	NA	18622631	Competence regulation by oxygen in Streptococcus pneumoniae: involvement of ciaRH and comCDE.	N	Echenique JR(1), Chapuy-Regaud S, Trombe MC.	2000	Anaerobic aerotolerant Streptococcus pneumoniae modulates its genetic transformability and its virulence in response to the oxygen concentration. The activity of a single protein encoded by nox and showing NADH oxidase activity is involved in these adaptive responses to O2. Northern blot analysis of wild-type cultures grown under aerobic and microaerobic conditions indicated transcriptional contr…	131	NA	NA	streptococcus pneumoniae	NA	0	streptococcus	1	NA	0	NA	0						N	N
2444	10.1039/c6mb00182c.	NA	27194485	Genomic approaches to plant stress tolerance.	N	Cushman JC(1), Bohnert HJ.	2000	Past efforts to improve plant tolerance to drought, high salinity and low-temperature through breeding and genetic engineering have had limited success owing to the genetic complexity of stress responses. Progress is now anticipated through comparative genomics studies of an evolutionarily diverse set of model organisms, and through the use of techniques such as high-throughput analysis of expres…	126	NA	NA	NA	NA	0	NA	0	plant	1	NA	0						N	N
2448	10.1371/journal.pone.0058103.	PMC3589423	23472140	Gain of Bcl-2 is more potent than bax loss in regulating mammary epithelial cell survival in vivo.	N	Schorr K(1), Li M, Bar-Peled U, Lewis A, Heredia A, Lewis B, Knudson CM, Korsmeyer SJ, JÃ¤ger R, Weiher H, Furth PA.	1999	The impact of gain of Bcl-2 function on mammary epithelial cell survival was compared with loss of Bax function during the two stages of mammary gland involution. Bcl-2 gain of function reduced apoptosis 50% during the first stage and increased cell survival 70% during the second stage. Complete loss of Bax reduced apoptosis by 20% during the first stage without second stage effect. Partial loss …	104	NA	NA	NA	NA	0	NA	0	NA	0	NA	0						N	N
2453	10.1007/s00441-011-1204-8.	NA	21720756	Dominant gain-of-function mutations in transmembrane domain III of ERS1 and ETR1 suggest a novel role for this domain in regulating the magnitude of ethylene response in Arabidopsis.	N	Deslauriers SD(1), Alvarez AA(1), Lacey RF(2), Binder BM(2), Larsen PB(1).	2015	Prior work resulted in identification of an Arabidopsis mutant, eer5-1, with extreme ethylene response in conjunction with failure to induce a subset of ethylene-responsive genes, including AtEBP. EER5, which is a TREX-2 homolog that is part of a nucleoporin complex, functions as part of a cryptic aspect of the ethylene signaling pathway that is required for regulating the magnitude of ethylene r…	228	NA	EER5	arabidopsis	NA	0	NA	0	NA	0	NA	0						N	N
2454	10.1016/j.cell.2011.03.052.	PMC3110672	21565394	The effects of mutation on the regulatory properties of phospholamban in co-reconstituted membranes.	N	Trieber CA(1), Douglas JL, Afara M, Young HS.	2005	Reconstitution into proteoliposomes is a powerful method for studying calcium transport in a chemically pure membrane environment. By use of this approach, we have studied the regulation of Ca(2+)-ATPase by phospholamban (PLB) as a function of calcium concentration and PLB mutation. Co-reconstitution of PLB and Ca(2+)-ATPase revealed the expected effects of PLB on the apparent calcium affinity of…	257	NA	NA	NA	NA	0	NA	0	NA	0	NA	0						N	N
2456	10.1093/nar/gkq1358.	PMC3064801	21247877	Structural modeling and patch-clamp analysis of pain-related mutation TRPA1-N855S reveal inter-subunit salt bridges stabilizing the channel open state.	N	ZÃ­ma V(1), Witschas K(2), Hynkova A(3), ZÃ­movÃ¡ L(2), BarvÃ­k I(1), Vlachova V(4).	2015	The ankyrin transient receptor potential channel TRPA1 is a polymodal sensor for noxious stimuli, and hence a promising target for treating chronic pain. This tetrameric six-transmembrane segment (S1-S6) channel can be activated by various pungent chemicals, such as allyl isothiocyanate or cinnamaldehyde, but also by intracellular Ca(2+) or depolarizing voltages. Within the S4-S5 linker of human …	263	human TRPA1	NA	human	NA	0	NA	0	human	1	NA	0						N	N
2458	10.1093/emboj/18.12.3232.	PMC1171404	10369664	Novel approaches to plant drug discovery based on high throughput pharmacological screening and genetic manipulation.	N	Littleton J(1), Rogers T, Falcone D.	2005	Plants are potentially important for novel therapeutic drug leads, but the slowness of conventional methods for investigation of plants limits enthusiasm in the pharmaceutical industry. To overcome some of the drawbacks, we have applied high throughput pharmacological screening (HTPS) to crude plant extracts. Using a "differential smart screen", (DSS) the spectrum of activity contained in a crude…	337	NA	NA	plant; plants	NA	0	NA	0	human; plants; plant	3	NA	0						N	N
2460	10.1073/pnas.95.19.11471.	PMC21667	9736761	Channel-opening kinetic mechanism for human wild-type GluK2 and the M867I mutant kainate receptor.	N	Han Y(1), Wang C, Park JS, Niu L.	2010	GluK2 is a kainate receptor subunit that is alternatively spliced at the C-terminus. Previous studies implicated GluK2 in autism. In particular, the methionine-to-isoleucine replacement at amino acid residue 867 (M867I) that can only occur in the longest isoform of the human GluK2 (hGluK2), as the disease (autism) mutation, is thought to cause gain-of-function. However, the kinetic properties of …	312	human GluK2	NA	human	NA	0	NA	0	human; rat	2	NA	0						N	N
2467	10.1093/genetics/118.1.103.	PMC1203253	8608919	Thiol dependent intramolecular locking of Orai1 channels.	N	Alansary D(1), Schmidt B(1)(2)(3), DÃ¶rr K(1), Bogeski I(2), Rieger H(3), Kless A(4), Niemeyer BA(1).	2016	Store-operated Ca(2+) entry mediated by STIM1-gated Orai1 channels is essential to activate immune cells and its inhibition or gain-of-function can lead to immune dysfunction and other pathologies. Reactive oxygen species interacting with cysteine residues can alter protein function. Pretreatment of the Ca(2+) selective Orai1 with the oxidant H2O2 reduces ICRAC with C195, distant to the pore, bei…	156	NA	NA	NA	NA	0	NA	0	NA	0	NA	0						N	N
2475	10.1016/j.celrep.2013.12.039.	PMC4052453	24462289	Styrax blocks inward and outward current of Kir2.1 channel.	N	Ren S(1), Pang C(1), Li J(1), Huang Y(1), Zhang S(1), Zhan Y(1), An H(1).	2017	Kir2.1 plays key roles in setting rest membrane potential and modulation of cell excitability. Mutations of Kir2.1, such as D172N or E299V, inducing gain-of-function, can cause type3 short QT syndrome (SQT3) due to the enlarged outward currents. So far, there is no clinical drug target to block the currents of Kir2.1. Here, we identified a novel blocker of Kir2.1, styrax, which is a kind of natur…	131	NA	NA	NA	NA	0	NA	0	NA	0	NA	0						N	N
2476	10.1104/pp.113.228791.	PMC3875803	24218490	Transmission of influenza A viruses.	N	Neumann G(1), Kawaoka Y(2).	2015	Influenza A viruses cause respiratory infections that range from asymptomatic to deadly in humans. Widespread outbreaks (pandemics) are attributable to 'novel' viruses that possess a viral hemagglutinin (HA) gene to which humans lack immunity. After a pandemic, these novel viruses form stable virus lineages in humans and circulate until they are replaced by other novel viruses. The factors and me…	152	humans	NA	humans; influenza a viruses	NA	0	viruses; viral; virus; infections	4	NA	0	NA	0						N	N
2480	10.1002/dvdy.22326.	PMC2913297	20549743	Nephrogenic syndrome of inappropriate antidiuresis.	N	Levtchenko EN(1), Monnens LA.	2010	The nephrogenic syndrome of inappropriate antidiuresis (NSIAD) is a rare, recently recognized disorder in water balance affecting not only infants but also adults. A new molecular mechanism responsible for NSIAD has recently been identified: a gain of function of the arginine vasopressin (AVP) receptor type 2 (V2R), causing the constitutive activation of the receptor. Clinical presentation and la…	145	NA	NSIAD	NA	NA	0	NA	0	NA	0	NA	0						N	N
2492	10.1016/j.ydbio.2008.04.034.	NA	18547559	[Contracture of the elbow joint. Etiological review and general treatment concepts].	N	[Article in German]	2001	The contracture of the elbow joint is a symptom of various local changes and systemic disorders. Appropriate therapy requires a distinct knowledge of the relevant anatomical structures as well as of the etiology and pathogenesis of the functional restriction. Systematically, intrinsic contractures coming from the synovial membrane and intra-articular structures are distinguished from extrinsic co…	140	NA	NA	NA	NA	0	NA	0	NA	0	NA	0						N	N
2496	10.1016/j.molcel.2007.10.033.	NA	18158903	Focal hippocampal gain of NGF function elicits specific septal cholinergic reorganization.	N	Brooks AI(1), Halterman MW, Federoff HJ.	1999	The influence of NGF on the neuroanatomic substrate(s) subserving learning and memory was probed by somatic mosaic analysis. NGF XAT mice underwent unilateral hippocampal delivery of virus vector expressing cre recombinase to produce focal NGF gain of function mosaics. Activated mice expressing increased NGF, but not control mice transduced with the lacZ gene showed reorganization of the septohip…	133	Mice; mice	NA	mice	NA	0	virus	1	mice	1	NA	0						N	N
2498	10.1002/9780470319390.ch9.	NA	17710851	Disruption of splicing regulated by a CUG-binding protein in myotonic dystrophy.	N	Philips AV(1), Timchenko LT, Cooper TA.	1998	Comment in Science. 1998 May 1;280(5364):696-7. doi: 10.1126/science.280.5364.696. Myotonic dystrophy (DM) is caused by a CTG expansion in the 3' untranslated region of the DM gene. One model of DM pathogenesis suggests that RNAs from the expanded allele create a gain-of-function mutation by the inappropriate binding of proteins to the CUG repeats. Data presented here indicate that the conserved …	132	NA	NA	NA	NA	0	NA	0	human	1	NA	0						N	N
2505	10.1016/j.molmed.2005.06.003.	NA	15955743	Fyn can partially substitute for Lck in T lymphocyte development.	N	Groves T(1), Smiley P, Cooke MP, Forbush K, Perlmutter RM, Guidos CJ.	1996	Lck, a Src family tyrosine kinase, transduces signals important for the development of alphabeta and gammadelta T cells. However, T cell development is only partially compromised in Lck-deficient mice, suggesting that other kinases may also transduce pre-TCR or TCR signals. One candidate is Fyn, a Src kinase coexpressed with Lck in immature and mature T cells. Here we show that T cell development…	126	NA	NA	mice	NA	0	NA	0	mice	1	NA	0						N	N
2506	10.1016/s0035-3787(04)71003-6.	NA	15269658	A single amino acid change in a pathway-specific transcription factor results in differing degrees of constitutivity, hyperinducibility and derepression of several structural genes.	N	Oestreicher N(1), Scazzocchio C.	1995	unYc462 is a gain-of-function mutation in the purine catabolism positive regulatory gene of Aspergillus nidulans. This allele leads to a constitutive, hyperinducible and derepressed expression of a least three genes controlled by uaY, and this occurs at different levels depending on the target gene. The uaYc462 allele was mapped physically in relation to known loss-of-function alleles and sequenc…	128	muta	NA	aspergillus nidulans	NA	0	NA	0	saccharomyces cerevisiae	1	NA	0						N	N
2515	10.1093/embo-reports/kvf004.	PMC1083923	11751574	Using mutant cycle analysis to elucidate long-range functional coupling in allosteric receptors.	N	Shanata JA(1), Frazier SJ, Lester HA, Dougherty DA.	NA	Functional coupling of residues that are far apart in space is the quintessential property of allosteric receptors. Data from functional studies of allosteric receptors, such as whole-cell dose-response relations, can be used to determine if mutation to a receptor significantly impacts agonist potency. However, the classification of perturbations as primarily impacting binding or allosteric funct…	139	NA	NA	NA	NA	0	NA	0	NA	0	NA	0						N	N
2519	10.3109/01677069209084155.	NA	1634995	Aberrant vegetative and reproductive development by overexpression and lethality by silencing of OsHAP3E in rice.	N	Ito Y(1), Thirumurugan T, Serizawa A, Hiratsu K, Ohme-Takagi M, Kurata N.	2011	We generated transgenic rice plants overexpressing OsHAP3E which encodes a subunit of a CCAAT-motif binding HAP complex. The OsHAP3E-overexpressing plants showed various abnormal morphologies both in their vegetative and reproductive phases. The OsHAP3E-overexpressing plants were dwarf with erected leaves and similar to brassinosteroid mutants in the vegetative phase. In the reproductive phase, d…	161	NA	NA	rice	NA	0	NA	0	plants	1	NA	0						N	N
2521	10.1016/j.str.2016.08.016.	PMC5093032	27692963	Bone healing: little secrets.	N	Einhorn TA(1).	2011	The development of new strategies to enhance the healing of fractures continues to evolve with the introduction of both locally and systemically delivered compounds. The recent refinement in the use of autologous bone marrow as a bone graft material has brought the field of stem cell biology into orthopaedic practice. New recombinant peptides such as platelet- derived growth factor and teriparati…	129	NA	NA	NA	NA	0	NA	0	NA	0	NA	0						N	N
2526	10.1038/srep27981.	PMC4908378	27301278	The nonsense-mediated decay RNA surveillance pathway.	N	Chang YF(1), Imam JS, Wilkinson MF.	NA	Nonsense-mediated mRNA decay (NMD) is a quality-control mechanism that selectively degrades mRNAs harboring premature termination (nonsense) codons. If translated, these mRNAs can produce truncated proteins with dominant-negative or deleterious gain-of-function activities. In this review, we describe the molecular mechanism of NMD. We first cover conserved factors known to be involved in NMD in a…	146	NA	NA	NA	NA	0	NA	0	NA	0	NA	0						N	N
2528	10.2217/pgs-2015-0014.	NA	27143031	The Aspergillus nidulans xprG (phoG) gene encodes a putative transcriptional activator involved in the response to nutrient limitation.	N	Katz ME(1), Gray KA, Cheetham BF.	2006	The Aspergillus nidulans xprG gene is involved in the regulation of extracellular proteases. A plasmid which complemented the xprG2 mutation was shown to carry the phoG gene, reported to encode an acid phosphatase. Two phoGDelta mutants were constructed and were identical in phenotype to an xprG2 mutant. Null mutants were unable to use protein as a carbon or nitrogen source, have lost a repressib…	156	NA	xprG2	aspergillus nidulans	NA	0	NA	0	saccharomyces cerevisiae	1	NA	0						N	N
2533	10.1038/ncomms8088.	PMC4432619	25963737	Cross GTPase-activating protein (CrossGAP)/Vilse links the Roundabout receptor to Rac to regulate midline repulsion.	N	Hu H(1), Li M, Labrador JP, McEwen J, Lai EC, Goodman CS, Bashaw GJ.	2005	The regulators of the Rho-family GTPases, GTPase-activating proteins (GAPs) and guanine exchange factors (GEFs), play important roles in axon guidance. By means of a functional genomic study of the Rho-family GEFs and GAPs in Drosophila, we have identified a Rho-family GAP, CrossGAP (CrGAP), which is involved in Roundabout (Robo) receptor-mediated repulsive axon guidance. CrGAP physically associa…	125	Drosophila	NA	drosophila	NA	0	NA	0	drosophila	1	NA	0						N	N
2534	10.1371/journal.pone.0126154.	PMC4425700	25954944	Altered oxyanion selectivity in mutants of UhpT, the Pi-linked sugar phosphate carrier of Escherichia coli.	N	Hall JA(1), Maloney PC.	2005	In Escherichia coli, the UhpT transporter catalyzes the electroneutral accumulation of sugar 6-phosphate by exchange with internal inorganic phosphate (Pi). The substrate specificity of UhpT is regulated at least in part by constituents of an Asp388-Lys391 intrahelical salt bridge, and mutations that remove one but not both of these residues alter UhpT preference for organophosphate substrates. U…	156	Escherichia coli	NA	escherichia coli	NA	0	escherichia coli	1	NA	0	NA	0						N	N
[truncated: 4,790 more rows]
