# Supplementary material for: Discerning dangerous gain of function: most gain of function (GoF) research does not involve infectious microbes
Source: Front Bioeng Biotechnol. 2026 Jun 19;14:1818657. doi: 10.3389/fbioe.2026.1818657 (PMC13327987; doi:10.3389/fbioe.2026.1818657)
Supplement: Supplementary file 3 [file Table1.xlsx]

## Sheet: README
Column Name	Column Descriptors
Protein_Name	Name(s) of the protein
Organism	Scientific (binomial) name of the organism
UniProt Accession	At least one UniProt accession designating the protein sequence
GO Terms	GO Terms applicable to the pathogenic function of the protein, followed by the PubMed ID number of the publication in which the evidence for this function was provided
Additional Information	Additional Information
Expressed in heterologous microbe	Information on the pathogenic function of the protein as shown in an experiment in which the protein was transferred to a heterologous microbe, followed by the PubMed ID number of the publication in which the evidence for this function was provided
MHP_Transcription	Evidence that the protein manipulates the host process (MHP) of transcription
MHP_CellCycle	Evidence that the protein manipulates the host process (MHP) of the cell cycle
MHP_Ubiquitin_Dynamics	Evidence that the protein manipulates the host process (MHP) of ubiquitin dynamics (usually either adding ubiquitin tags to a particular residue or removing them
MHP_Small_GTPase_Signaling	Evidence that the protein manipulates the host process (MHP) of small GTPase signaling
MHP_Regulated_Cell_Death	Evidence that the protein manipulates the host process (MHP) of regulated cell death, including apoptosis
MHP_Cytoskeleton_Dynamics	Evidence that the protein manipulates the host process (MHP) of cytoskeletal dynamics
MHP_Membrane_Dynamics	Evidence that the protein manipulates the host process (MHP) of membrane dynamics, particularly endosomal trafficking
MHP_Autophagy	Evidence that the protein manipulates the host process (MHP) of autophagy/xenophagy
Secreted_Effector	Evidence that the protein is a secreted effector
Secretion_System_Component	Evidence that the protein is a component of a secretion system
Adherence_to_Another_Organism	Evidence that the protein is responsible for adherence to a host molecule
Host_Invasion	Evidence that the protein enables entry into a host cell
Dissemination_in_Host	Evidence that the protein allows the breaching of host barriers, particularly through tissues
Niche_Creation__in_Host	Evidence that the protein participates in the generation of an intracellular replicative niche for the parasite
Passive Immune Evasion	Evidence that the protein alters molecules on the microbe to avoid immune detection by host innate immune components
Suppress_Host_Immune_Signaling	Evidence that the protein enables the suppression of host innate immune signaling
Resist_Host_Phagocytosis	Evidence that the protein enables resistance of host phagocytosis
Resist_Host_Complement	Evidence that the protein enables resistance to destruction by host complement
Resist_Host_Oxidative_Killing	Evidence that the protein allows the microbe to resist killing by host-generated reactive oxygen species (ROS)
Counter_Host_Cytokine	Evidence that the protein counters the activity of one or more specific host cytokines
Counter_Host_Immunoglobulin	Evidence that the protein counters the activity of host immunoglobulin
Resist_Other_Host_Immune_Effector	Evidence that the protein counters some other host innate immune effector
Suppress_Host_Antigen_Presentation,Modulate_Host_Detection	Evidence that the protein suppresses the presentation of antigens
Induce_Inflammation	Evidence that the protein can induce inflammation, ideally through enzymatic activation of inflammasomes
LiberateHostCell_PermeabilizeTissue_DestroyECM	Evidence that the protein can release cells from host tissues (cytopathic effect) or otherwise destroy tissue or extracellular matrix

## Sheet: BacterialVFs
Protein_Name	Organism	UniProt_Accession	GO Terms	Additional information	Expressed_in_Heterologous_Microbe	MHP_Transcription	MHP_CellCycle	MHP_Ubiquitin_Dynamics	MHP_Small_GTPase_Signaling	MHP_Regulated_Cell_Death	MHP_Cytoskeleton_Dynamics	MHP_Membrane_Dynamics	MHP_Autophagy	Secreted_Effector	Adherence_to_Another_Organism	Host_Invasion	Dissemination_in_Host	Niche_Creation__in_Host	Passive Immune Evasion	Suppress_Host_Immune_Signaling	Resist_Host_Phagocytosis	Resist_Host_Complement	Resist_Host_Oxidative_Killing	Counter_Host_Cytokine	Resist_Other_Host_Immune_Effector	Suppress_Host_Antigen_Presentation,Modulate_Host_Detection	Induce_Inflammation	LiberateHostCell_PermeabilizeTissue_DestroyECM	DURC A: enhancing the harmful consequences of the agent or toxin	DURC B: disrupting beneficial immunological response or the effectiveness of an immunization against the agent or toxin	DURC C: conferring to the agent or toxin resistance to clinically or agriculturally useful prophylactic or therapeutic interventions against that agent or toxin or facilitating their ability to evade detection methodologies	DURC D: increasing the stability, transmissibility, or the ability to disseminate the agent or toxin	DURC E: altering the host range or tropism of the agent or toxin	DURC F: enhancing the susceptibility of a human host population to the agent or toxin	DURC G: generating or reconstituting an eradicated or extinct agent or toxin.
Adhesion and penetration protein (App)	Neisseria meningitidis	Q7WUL1	GO:0046718 (symbiont entry into host cell)[PMID25600171]; GO:0052151 (symbiont-mediated activation of host apoptosis)[PMID25600171]; GO:0141025 (adhesion of symbiont to host cell surface via host glycoprotein)[PMID25600171]; GO:0052026 (symbiont-mediated perturbation of host transcription)[PMID25600171];		When expressed in E. coli, App allowed binding to monolayers of Chang conjunctiva epithelial cells and HUVEC endotehlial cells [PMID12675794].	App is a nucleomodulin that interacts with host histones including H2A, H2B, and H4, cleaving them [PMID25600171].				App induces host cell death via caspase-dependent apoptosis [PMID25600171].					App is an autotransporter that mediates adhesion to human epithelial cells. The App binding domain was localized to the C terminus. Mutation at Ser267 abolished processing and secretion of App. When expressed in E. coli, App allowed binding to monolayers of Chang conjunctiva epithelial cells and HUVEC endothelial cells. [PMID12675794]. App enters dendritic cells via the mannose receptor [PMID2560…	App enters the host cell and trafficks to the nucleus [PMID25600171].													TRUE	FALSE	FALSE	FALSE	FALSE	FALSE	FALSE
Adr1 (Rc1281; RC1281)	Rickettsia conorii	Q92G43	GO:0141114 (symbiont-mediated suppression of host complement activation)[PMID24286496]; GO:0141018 (adhesion of symbiont to host via host extracellular matrix)[PMID24286496];		When heterologously expressed in the outer membrane of serum-sensitive Escherichia coli, Adr1 from R. conorii interacts with human vitronectin and mediates resistance to serum killing [PMID24286496].																	When heterologously expressed in the outer membrane of serum-sensitive Escherichia coli, Adr1 interacts with human vitronectin and mediates resistance to serum killing. Host vitronectin is a terminal complement complex inhibitor [PMID24286496].							TRUE	FALSE	FALSE	FALSE	FALSE	FALSE	FALSE
Anthrolysin O (thiol-activated cytolysin)	Bacillus anthracis	A0A6L7HHW7; A0AAC8N9I8;	GO:0044650 (adhesion of symbiont to host cell)[PMID16790055]; GO:0044658 (pore formation in membrane of host by symbiont)[PMID16790055]; GO:0141142 (symbiont-mediated migration across host tissue barrier)[PMID20188700]; GO:0019836 (symbiont-mediated hemolysis)[PMID16790055];		Introduction of the ALO gene into the non-virulent bacterial species Bacillus subtilis results in the production of functional ALO and the ability of this bacterium to escape killing by cultured macrophages by inhibiting the bactericidal activities of these cells [PMID17419764].										Anthrolysin O attaches to target cell membranes and forms a pore [PMID16790055].		Anthrolysin O can disrupt intestinal tissue barrier function in a mouse model of infection. Barrier disruption and bacterial invasion into tissues requires anthrolysin O [PMID20188700].								Purified native and recombinant ALO, produced in Escherichia coli can lyse red blood cells and is lethal to a variety of different white blood cells including: human primary PMNs, primary monocytes, primary monocyte derived macrophages (MDMs), lymphocytes, THP-1 monocytic human cell lines, ME180, Detroit 562, and A449 cells [PMID16790055]. A loss of function mutation of ALO does not affect virule…				TRUE	FALSE	FALSE	FALSE	FALSE	FALSE	FALSE
Asc10 (PrgB)	Enterococcus faecalis	D1LHE6	GO:0141018 (adhesion of symbiont to host via host extracellular matrix)[PMID10518042][PMID18955479];		Heterologous expression of Asc10 in Lactococcus lactis and Streptococcus gordonii contributes to fibrin adhesion [PMID10735875].										The Asc10 cell-wall anchored (LPXTG) protein of aggregation substance (AS) is encoded by the prgB gene. Asc10 contains two Arg-Gly-Asp (RGD) sequences that mediate binding to human neutrophils through the host complement receptor type 3 (CR3) though other factors appear necessary for binding [PMID10518042]. Heterologous expression of Asc10 in Lactococcus lactis and Streptococcus gordonii contribu…														FALSE	FALSE	FALSE	FALSE	FALSE	FALSE	FALSE
Attachment invasion locus protein (Ail)	Yersinia enterocolitica	P16454	GO:0141018 (adhesion of symbiont to host via host extracellular matrix)[PMID20498264]; GO:0141117 (symbiont-mediated suppression of host complement activation by recruitment of complement control protein)[PMID30260060];	During logarithmic growth of Yersinia enterocolitica, Ail is generated at a temperature of 30 C, but in the stationary phase it is only synthesized at 37 C [PMID29751540].	Expression of Ail from Yersinia enterocolitica in E. coli increased serum resistance by 100-fold [PMID1565652].										Purified Ail binds fibronectin. Escherichia coli expressing Ail also bind fibronectin. The E. coli bacteria had their type-1 fimbriae that normally mediate fibronectin binding deleted. Anti-fibronectin antibodies blocked the Ail-mediated E. coli binding to fibronectin. The binding of Y. pestis to fibronectin is mediated through both Ail and Pla [PMID20498264].							Ail from Y. pseudotuberculosis recruites host complement control proteins factor H to strongly resist host complement in serum [PMID30260060]. Expression of Ail from Yersinia enterocolitica in E. coli increased serum resistance by 100-fold [PMID1565652].							TRUE	FALSE	FALSE	FALSE	FALSE	FALSE	FALSE
Bartonella adhesin A (BadA)	Bartonella henselae	Q5MWV9	GO:0052067 (symbiont-mediated perturbation of host phagocytosis)[PMID15534369]; GO:0052026 (symbiont-mediated perturbation of host transcription)[PMID15534369]; GO:0141018 (adhesion of symbiont to host via host extracellular matrix)[PMID24682330];		Heterologous expression of BadA in Escherichia coli leads to bacterial autoagglutination, binding to collagen, and binding to endothelial cells. The BadA-expressing E. coli were more virulent in a Galleria mellonella infection model when compared to unmodified E. coli [PMID24682330].	BadA is involved in the activation of a proangiogenic phenotype. It is crucial in induction of host hypoxia inducible factor-1 (HIF-1), the key transcription factor regulating angiogenesis and for the secretion of host proangiogenic compounds such as vascular endothelial growth factor (VEGF)[PMID15534369].									BadA is a trimeric autotransporter adhesin that can form a pilus-like structure and mediates binding to host fibronectin and adherence to host endothelial cells. It may interfere somewhat with the adhesion to host cells mediated by the VirB/D4 or the Trw type IV secretion systems by its formation of a dense layer on the bacterial surface [PMID23163798]. BadA mediates autoagglutination, adherence …						The presence of BadA on the bacterial cell inhibits phagocytosis by J774 murine macrophages [PMID15534369].								TRUE	FALSE	FALSE	FALSE	FALSE	FALSE	FALSE
Bone sialoprotein-binding protein (Bbp)	Staphylococcus aureus	Q14U76	GO:0141117 (symbiont-mediated suppression of host complement activation by recruitment of complement control protein)[PMID24600566]; GO:0141073 (symbiont-mediated perturbation of host opsonization)[PMID24600566]; GO:0044650 (adhesion of symbiont to host cell)[PMID21642438]; GO:0035899 (suppression of blood coagulation in another organism)[PMID21642438];		Heterologous expression of FnBPA or FnBPB in Staphylococcus carnosus strain TM300, which lacks fibronectin-binding surface proteins and has been engineered to delete other adhesins, showed that that each is sufficient for fibronectin binding, hVEC association and invasion into hVECs as well as biofilm formation on human plasma when compared to the parental strain. Only expression of FnBPA, not BP…										Bone sialoprotein-binding protein from Staphylococcus aureus is a glycoprotein of nearly 1200 residues that adheres to human bone sialoprotein [PMID10642520]. Bbp expressed on the surface of bacterai mediates adherence to the alpha chain of human fibrinogen (UniProtP02671) isolated from plasma but not to fibrinogen from other species. Bbp recognizes residues 561-575 of the Fg alpha chain with a d…							Recombinant Bbp from Staphylococcus aureus binds human C4 binding protein (UniProtP04003) and human factor H (UniProtP08603) in serum. This leads to the inhibition of opsonization and killing by human complement through the classical pathway [PMID24600566].							TRUE	FALSE	FALSE	FALSE	FALSE	FALSE	FALSE
Brucella trimeric autotransporter F (BtaF)	Brucella suis	A0A0H3G4K1	GO:0044650 (adhesion of symbiont to host cell)[PMID24236157]; GO:0141114 (symbiont-mediated suppression of host complement activation)[PMID24236157];		Escherichia coli that express BtaF exhibit 50% greater adherence to HeLa cells when compared to wild-type E. coli [PMID24236157].										BtaF is a bactetrial surface protein that can adhere to hydrophobic materials. It localizes to one pole of the bacterium. Deletion of BtaF reduces the binding of B. suis to epithelial cells by ~50% [PMID24236157].							BtaF contributes to serum resistance. Brucella suis mutants in which the gene for BtaF was deleted exhibited a 50% reduction in survival relative to wild-type bacteria in a porcine serum survival assay. Survival was restored by complementation with BtaF [PMID24236157].							TRUE	FALSE	FALSE	FALSE	FALSE	FALSE	FALSE
Burkholderia Oca-like adhesin A (BoaA)	Burkholderia mallei	A0A0H2WD88	GO:0044650 (adhesion of symbiont to host cell)[PMID20920184];		When BoaA is heterologously expressed in non-adherent E. coli, it associates with the bacterial outer membrane. E. coli expressing BoaA adhere significantly increased adherence to monolayers of A549 and HEp2 cells and to differentiated primaryo cultures of normal human bronchial epithelium [PMID20920184].										BoaA and BoaB resemble trimeric autotransporter adhesins. When BoaA is heterologously expressed in non-adherent E. coli, it associates with the bacterial outer membrane. E. coli expressing BoaA adhere significantly increased adherence to monolayers of A549 and HEp2 cells and to differentiated primary cultures of normal human bronchial epithelium. A B. mallei mutant in which the gene encoding BoaA…														FALSE	FALSE	FALSE	FALSE	FALSE	FALSE	FALSE
Burkholderia Oca-like adhesin B (BoaB)	Burkholderia pseudomallei	Q63UB0	GO:0044650 (adhesion of symbiont to host cell)[PMID25830295];		When BoaB is heterologously expressed in non-adherent E. coli, it associates with the bacterial outer membrane. E. coli expressing BoaA adhere to HEp2 and A549 epithelial cells 18-fold and 68-fold greater than E. coli expressing only the vector. BoaB expression increases adherence to differentiated primary cultures of normal human bronchial epithelium [PMID20920184].										BoaA and BoaB resemble trimeric autotransporter adhesins. When BoaB is heterologously expressed in non-adherent E. coli, it associates with the bacterial outer membrane. E. coli expressing BoaA adhere to HEp2 and A549 epithelial cells 18-fold and 68-fold greater than E. coli expressing only the vector. BoaB expression increases adherence to differentiated primary cultures of normal human bronchia…														FALSE	FALSE	FALSE	FALSE	FALSE	FALSE	FALSE
Burkholderia pseudomallei autotransporter C (BpaC)	Burkholderia pseudomallei	A0A0H3HIJ5	GO:0141114 (symbiont-mediated suppression of host complement activation)[PMID25830295]; GO:0044650 (adhesion of symbiont to host cell)[PMID23716608][PMID24731253];		Heterologous expression of BpaC in nonadherence E. coli results in 7-fold and 5-fold greater adherence to HEp-2 and A549 epithelial cells when compared to expression of vector alone [PMID24731253].										B. pseudomallei mutants in which the gene encoding the BpaC trimeric autotransporter is deleted show reduced adhesion in A549 epithelial cell lines [PMID23716608][PMID24731253].							A B. pseudomallei mutant in which the gene encoding BpaC is deleted suffers a 64-fold increase in the median lethal dose (LD50) in a BALB/c mouse model of intraperitoneal infection compared to the isogenic parent strain. The bacterial mutant was attenuated in intracellular replication and was more sensitive to host complement-mediated killing through the classical and/or lectin pathway. Complemen…							FALSE	FALSE	FALSE	FALSE	FALSE	FALSE	FALSE
Fibrinogen binding protein A (FbsA)	Streptococcus agalactiae (GBS)	Q84EL7	GO:0044650 (adhesion of symbiont to host cell)[PMID15501744];	The proteins designated FbsA in Streptococcus agalactiae: Q84EL7 (298 residues), Q84EL6 (618 residues), and Q8GIU3 (442 residues) are not in the same UniRef50 cluster.	Heterologous expression of fbsA in Lactococcus lactis enabled this bacterium to adhere to but not to invade A549 epithelial cells, suggesting that FbsA is a streptococcal adhesin [PMID15501744].										Heterologous expression of fbsA in Lactococcus lactis enabled this bacterium to adhere to but not to invade A549 epithelial cells, suggesting that FbsA is a streptococcal adhesin. FbsA variants in Streptococcus agalactiae have been observed that range from 3 to 30 repeats have been described for different clinical isolates [PMID15501744].														FALSE	FALSE	FALSE	FALSE	FALSE	FALSE	FALSE
Fibronectin binding protein A	Staphylococcus aureus	P14738	GO:0042710 (biofilm formation)[PMID36511703]; GO:0046718 (symbiont entry into host cell}[PMID36511703]; GO:0044650 (adhesion of symbiont to host cell)[PMID31874913][PMID36511703];												A mutant of S. aureus that was deficient in fibrinogen binding could not effectively associate with vaginal and cervical epithelial cells [PMID31874913]. FnBPA and FnBPB are critical for association with human veginal epithelial cells (hVECs). Both are needed for optimal biofilm formation on vaginal epithelia [PMID36511703].	FnBPA and FnBPB are used to efficiently invade human vaginal epithlial cells (hVECs) through a pathway involving fibronectin bridging with alpha5, beta1 integrin [PMID36511703].													TRUE	FALSE	FALSE	FALSE	FALSE	FALSE	FALSE
Fibronectin binding protein B	Staphylococcus aureus	Q53682	GO:0042710 (biofilm formation)[PMID36511703]; GO:0046718 (symbiont entry into host cell}[PMID36511703]; GO:0044650 (adhesion of symbiont to host cell)[PMID31874913][PMID36511703];		Heterologous expression of FnBPA or FnBPB in Staphylococcus carnosus strain TM300, which lacks fibronectin-binding surface proteins and has been engineered to delete other adhesins, showed that that each is sufficient for fibronectin binding, hVEC association and invasion into hVECs as well as biofilm formation on human plasma when compared to the parental strain. Only expression of FnBPA, not BP…										A mutant of S. aureus that was deficient in fibrinogen binding could not effectively associate with vaginal and cervical epithelial cells [PMID31874913]. FnBPA and FnBPB are critical for association with human veginal epithelial cells (hVECs). Both are needed for optimal biofilm formation on vaginal epithelia [PMID36511703].	FnBPA and FnBPB are used to efficiently invade human vaginal epithlial cells (hVECs) through a pathway involving fibronectin bridging with alpha5, beta1 integrin [PMID36511703].													TRUE	FALSE	FALSE	FALSE	FALSE	FALSE	FALSE
Francisella surface-associated protein from Francisella tularensis	Francisella tularensis	Q0H0D7	GO:0044650 (adhesion of symbiont to host cell)[PMID16958857];		When cloned into nonadherent E. coli, FsaP can confer the ability to bind A549 human lung cells. [PMID16958857]																								FALSE	FALSE	FALSE	FALSE	FALSE	FALSE	FALSE
Group B Streptococcal surface antigen I/II protein (BspA; gbs1143/GBS_RS06095)	Streptococcus agalactiae (GBS)	Q8E589	GO:0141025 (adhesion of symbiont to host cell surface via host glycoprotein)[PMID27311712]; GO:0044650 (adhesion of symbiont to host cell)[PMID27311712];	Antigen I/II family proteins are large, multifunctional adhesins that have been described as colonization determinants of oral streptococci. They consist of an N-terminal signal peptide, an N-terminal domain, and a region of alanine repeats. The C-terminus has a proline-rich repeat sequence followed by a C-terminal domain and an LPXTG motif required for attachment to the bacterial cell wall. The …	Heterologous expression of BspA on the surface of non-adherent Lactococcus lactis endows the bacteria with adherence to scavenger receptor gp340, human vaginal epithelia, and the fungal pathogen Candida albicans [PMID27311712].										BspA is a deviant antigen I/II family polypeptide that confers adhesive properties linked to pathogenesis in Group B Streptococcus. Heterologous expression of BspA on the surface of non-adherent Lactococcus lactis endows the bacteria with adherence to scavenger receptor gp340, human vaginal epithelia, and the fungal pathogen Candida albicans. The central (V) region appears to mediate recognition …														FALSE	FALSE	FALSE	FALSE	FALSE	FALSE	FALSE
Group B Streptococcal surface antigen I/II protein (BspC)	Streptococcus agalactiae (GBS)	A0AAX2KWK3; A0AAX2KWK3	GO:0044650 (adhesion of symbiont to host cell) [PMID31181121];	Antigen I/II family proteins are large, multifunctional adhesins that have been described as colonization determinants of oral streptococci. They mediate the attachment of S. mutans and S. gordonii to tooth surfaces. They are also found in other streptococci [PMID20497507]. There are at least four AgI/II-like genes in GBS [PMID31181121]. The domain organization for streptococcal AgI/II polypeptid…	Expression of the BspC adhesin in nonadherent Lactococcus lactis allowed them to adhere to human cerebral microvascular endothelial cells (hCMEC) in vitro [PMID31181121].						BspC intereacts with host endothelial cytoskeletal component vimentin [PMID31181121].				BspC promotes adherence of Streptococci bacteria to human cerebral microvascular endothelial cells (hCMEC) in vitro. Streptococci deficient in BspC had a decreased ability to cause meningitis in a mouse model of infection. BspC intereacts with host endothelial cytoskeletal component vimentin. BspC and vimentin promote group B Streptococci attachment to host cells in vitro. Attachment to vimentin …														TRUE	FALSE	FALSE	FALSE	FALSE	FALSE	FALSE
High molecular weight 1 (HMW1)	Haemophilus influenzae	Q48031	GO:0044650 (adhesion of symbiont to host cell)[PMID8464902];		HMW1 mediates adherence to human epithelial cells when expressed in nonadherent Escherichia coli [PMID8464902].										HMW1 mediates adherence to human epithelial cells when expressed in Escherichia coli. Loss of expression of HMW1 in a strain of H. influenzae reduces the ability to adhere [PMID8464902]. The absence of HMW1 and HMW2 is associated with decreased adherence in an analysis of 100 H. influenzae strains on D562 human epithelial cells. HMW1A and HMW2A is associated with increased adherence to D562 cells…														FALSE	FALSE	FALSE	FALSE	FALSE	FALSE	FALSE
High molecular weight 2 (HMW2)	Haemophilus influenzae	Q70EM3	GO:0044650 (adhesion of symbiont to host cell)[PMID8464902];		HMW2 mediates adherence to human epithelial cells when expressed in nonadherent Escherichia coli [PMID8464902].										HMW2 mediates adherence to human epithelial cells when expressed in Escherichia coli. Loss of expression of HMW2 in a strain of H. influenzae reduces the ability to adhere [PMID8464902]. The absence of HMW1 and HMW2 is associated with decreased adherence in an analysis of 100 H. influenzae strains on D562 human epithelial cells. HMW1A and HMW2A is associated with increased adherence to D562 cells…														FALSE	FALSE	FALSE	FALSE	FALSE	FALSE	FALSE
Internalin A (InlA)	Listeria monocytogenes	P0DJM0; D3KX39	GO:0141025 (adhesion of symbiont to host cell surface via host glycoprotein)[PMID15487949]; GO:0046718 (symbiont entry into host cell)[PMID15487949]; GO:0044067 (symbiont-mediated perturbation of host cell-cell junction)[PMID16102958];		When the Lactococcus lactis bacterium expresses Internalin A, it enables it to invade cells of the small intestine of guinea pigs. In Caco-2 cells, expression of the protein enables bacterial uptake 100-fold more extensive than wild type bacterium [PMID15878681].						InternalinA recruits the host proteins beta- and alpha-catenins, myosin VIIa and vezatin to the site of bacterial entry. The bacterium exploits the cellular machinery involved in adherence junction formation to induce its own uptake into the cell [PMID16102958].				The receptor for internalinA is host E-cadherin, a transmembrane glycoprotein that is primarily located at adherence junctions and allow calcium-dependent, cell-cell adhesion. InternalinA binds to the ectodomain of E-cadherin. This interaction is species specific and involves recognition of a proline at position 16 of the first extracellular domain [PMID15487949]. Deletion of InlA in a strain of …	Internalin proteins in L. monocytogenes are typically expressed on the cell surface and characterized by leucine-rich repeats. The internalin protein is necessary and sufficient to promote entry of bacteria into human epithelial cells. InternalinA is attached to peptidoglycan in the cell wall of the bacterium. Listeria can enter an intestinal epithelial cell in six minutes [PMID15487949]. L. mono…													TRUE	FALSE	FALSE	FALSE	FALSE	FALSE	FALSE
Invasin (Invasin A; InvA)	Yersinia pseudotuberculosis	P11922	GO:0141018 (adhesion of symbiont to host via host extracellular matrix)[PMID16581299]; GO:0141032 (symbiont-mediated perturbation of host actin cytoskeleton via actin filament reorganization)[PMID16472093]; GO:0046718 (symbiont entry into host cell)[PMID11722735]; GO:0141029 (symbiont-mediated disruption of host focal adhesion)[PMID16472093];		In a Salmonella enterica mutant deficient in SipA, SopA, SopB, SopD, and SopE2--which is incapable of invasion into mucosal cells--expression of Yersinia invasin restores invasiveness [PMID22186610]. Recombinant E. coli expressing invasin from Y. pseudotuberculosis selectively invade nonphagocytic cells in which the beta1 integrin is expressed and accessible [PMID16581299].						Adhesion between InvA and host beta1-integrins activates actin rearrangements, involving the host small GTPase Rac1 and Arp2/3, that result in the internalization of bacteria [PMID11722735]. Binding of invasin to the host beta1-integrins activates a signaling cascade in which focal adhesion complexes are formed on the cytoplasmic side of the host cell membrane and these direct the rearrangement o…				InvA is the major adhesin of Y. pseudotuberuclosis. It is an autotransporter that binds to host beta1-integrins [PMID2311122]. Invasin is an outer membrane protein involved in adherence that can also trigger phagocytosis. It is expressed by Y. enterolitica and Y. pseudotuberculosis but not Y. pestis [PMID16164968]. Invasin binds to host beta1-integrins. In the gut only the microfold cells (M cell…	Adhesion between InvA and host beta1-integrins activates actin rearrangements that result in the internalization of bacteria [PMID11722735]. Invasin is an adherence protein that can trigger phagocytosis of particular Yersinia bacteria. Invasin is an outer membrane protein expressed by Y. enterolitica and Y. pseudotuberculosis but not Y. pestis [PMID16164968]. When a strain of Shigella flexneri in…													TRUE	FALSE	FALSE	FALSE	FALSE	FALSE	FALSE
Invasin B (InvB; intimin-family protein; Ifp)	Yersinia pseudotuberculosis	A0A0H3B506	GO:0044650 (adhesion of symbiont to host cell)[PMID22158741];		When expressed in Escherichia coli, Ifp promotes tight adherence to human, porcine, and murine intestinal cells. Ifp promotes low-efficiency uptake into human enterocytes [PMID22158741].										Ifp is an autotransporter that promotes adhesion to cultured intestinal cells. Ifp promotes low-efficiency uptake into human enterocytes. Uptake is enhanced in polarized cells in a monolayer. In a murine infection model, mutant bacteria deficient in Ifp were significantly less likely to be successful at colonization. Loss of Ifp leads to enhanced recruitment of neutrophils, macrophages, and dendr…														FALSE	FALSE	FALSE	FALSE	FALSE	FALSE	FALSE
Invasin C (InvC)	Yersinia pseudotuberculosis	A0A0H3AYF9	GO:0044650 (adhesion of symbiont to host cell)[PMID22158741];		When expressed in Escherichia coli, InvC promotes bacterial adherence to human cultured Caco-2 cells, and porcine IPEC-J2 cells [PMID22158741].										InvC promotes bacterial adhesion to cultured intestinal cells [PMID22158741].														FALSE	FALSE	FALSE	FALSE	FALSE	FALSE	FALSE
Leptospira immunoglobulin-like protein A (LigA)	Leptospira interrogans	G1UB65	GO:0141018 (adhesion of symbiont to host via host extracellular matrix)[PMID21658265];	The lig genes are present in pathogenic but notin saprophytic Leptospira species [PMID26976804].	When expressed in a saprophytic Leptospira biflexa, LigA signficantly enhances that bacterium's ability to adhere in vitro to cultured cells and ECM components [PMID21658265]. LigA also confers enhanced survival to L. biflexa in human serum, with membrane attack complex deposition intermediate between Leptospira interrogans and unmodified Leptospira biflexa [PMID26976804].										LigA is an MSCRAMM with multiple immunogloblin-like domains. It is expressed on the surface of Leptospira. When expressed in a saprophytic Leptospira biflexa, LigA signficantly enhances that bacterium's ability to adhere in vitro to cultured cells and ECM components [PMID21658265]. LigA can complement LigB adherence [PMID18809657]. Both LigA and LigB repeats interact with the N-terminal domains o…							LigA also confers enhanced survival to L. biflexa in human serum, with membrane attack complex deposition intermediate between Leptospira interrogans and unmodified Leptospira biflexa [PMID26976804]. LigA and LigB interact with human complement regulators factor H, FHL-1, FHR-1, and C4BP [PMID22291192]. LigA interacts with host C4 binding protein in a dose-dependent fashion [PMID26517116].							TRUE	FALSE	FALSE	FALSE	FALSE	FALSE	FALSE
Leptospira immunoglobulin-like protein B (LigB)	Leptospira interrogans	Q72V39	GO:0141117 (symbiont-mediated suppression of host complement activation by recruitment of complement control protein)[PMID22911815]; GO:0141018 (adhesion of symbiont to host via host extracellular matrix)[PMID28536676];	The lig genes are present in pathogenic but notin saprophytic Leptospira species [PMID26976804].	When expressed in a saprophytic Leptospira biflexa, LigB signficantly enhances that bacterium's ability to adhere in vitro to cultured cells and ECM components [PMID21658265]. When expressed ectopically on the surface of the saprophyte Leptospira biflexa, LigB partially rescued the bacterium from killing by 5% normal human serum. LigB, through its interactions with the human complement proteins C…										LigB is an MSCRAMM with multiple immunoglobulin-like domains. It is expressed on the surface of Leptospira and acts as an adhesin for host ECM proteins including human tropoelastin, fibrinogen, and fibronectin [PMID28536676]. When expressed in a saprophytic Leptospira biflexa, LigB signficantly enhances that bacterium's ability to adhere in vitro to cultured cells and ECM components [PMID21658265…							LigB interacts with host C4 binding protein in a dose-dependent fashion [PMID26517116]. When expressed ectopically on the surface of the saprophyte Leptospira biflexa, LigB partially rescued the bacterium from killing by 5% normal human serum. LigB, through its interactions with the human complement proteins C3b and C4b can interfere with the alternative and classical pathways of complement activ…							TRUE	FALSE	FALSE	FALSE	FALSE	FALSE	FALSE
Listeria adhesion protein B (LapB; lmo1666)	Listeria monocytogenes	Q8Y6L8	GO:0044650 (adhesion of symbiont to host cell)[PMID20617901]; GO:0046718 (symbiont entry into host cell)[PMID20617901];		When expressed in the noninvasive Listeria innocua, LapB conferred a limited ability to adhere to and enter HEp-2 and Caco-2 cell lines [PMID20617901].										LapB is a bacterial surface protein anchored through LPXTG which is upregulated by the PrfA virulence gene transcription factor. LapB is required for adhesion and invasion into mammalian cells following inoculation (oral or iv) into mice [PMID20617901]. When expressed in the noninvasive Listeria innocua, LapB conferred a limited ability to adhere to and enter HEp-2 and Caco-2 cell lines [PMID2061…	When expressed in the noninvasive Listeria innocua, LapB conferred a limited ability to adhere to and enter HEp-2 and Caco-2 cell lines [PMID20617901].													TRUE	FALSE	FALSE	FALSE	FALSE	FALSE	FALSE
Listeriolysin O (LLO)	Listeria monocytogenes	P13128	GO:0044658 (pore formation in membrane of host by symbiont)[PMID17720603]; GO:0141160 (symbiont-mediated disruption of host phagosome)[PMID17720603]; GO:0141026 (adhesion of symbiont to host cell surface via host membrane cholesterol)[PMID15487949];		When the listeriolysin gene of Listeria monocytogenes is expressed in Bacillus subtilis, it renders the nonpathogenic bacterium capable of growing within the phagosome of a macrophage-like cell line [PMID2110628].										LLO is a pore-forming cholesterol-dependent cytolysin that is unique in that it is produced by an intracellular rather than an extracellular pathogen [PMID17720603]. The cellular receptor for LLO is cholesterol and the protein associates with lipid rafts [PMID15487949].	Listeriolysin allows the bacterium to escape from the vacuole created when it propels itself via an actin rocket-tail into a new cell from a neighboring cell. LLO is secreted as a monomer, diffuses to the membrane, and then assembles with up to 50 other monomers into a pore up to 3 micrometers in diameter that allows bacterial entry into the cytoplasm. LLO is responsible for the release of the pa…													TRUE	FALSE	FALSE	FALSE	FALSE	FALSE	FALSE
Major outer membrane protein (MOMP; Omp28)	Legionella pneumophila	Q48827; Q5ZU34	GO:0044650 (adhesion of symbiont to host cell)[PMID10063623];		When expressed in E. coli, OmpM allows a five-fold greater attachment to U-937 human monocyte cells [PMID10063623].										OmpM plays a role in the attachment of Legionellae to the U-937 human monocyte cell line. Use of a monocolonal antibody specific for OmpM abolished adherence and virulence of the bacteria with a chick embryo model of infection [PMID10063623].														FALSE	FALSE	FALSE	FALSE	FALSE	FALSE	FALSE
Meningococal serine protease A (MspA; AusI)	Neisseria meningitidis	Q9JXK3	GO:0046718 (symbiont entry into host cell)[PMID25600171]; GO:0052151 (symbiont-mediated activation of host apoptosis)[PMID25600171]; GO:0141025 (adhesion of symbiont to host cell surface via host glycoprotein)[PMID25600171]; GO:0052026 (symbiont-mediated perturbation of host transcription)[PMID25600171];		When expressed in E. coli, MspA adhered to human epithelial cells and human brain microvascular endothelial cells significantly more than control strains that did not express MspA [PMID16622234].	MspA is a nucleomodulin that interacts with host histones including H2B, H3.1, and H4, cleaving them [PMID25600171].				MspA induces host cell death via caspase-dependent apoptosis [PMID25600171].					MspA is an autotransporter adhesin that mediates attachment of N. meningitidis to host epithelial and endothelial cells. When expressed in E. coli, MspA adhered to human epithelial cells and human brain microvascular endothelial cells significantly more than control strains that did not express MspA [PMID16622234]. MspA enters dendritic cells via the transferrrin receptor [PMID25600171].	MspA enters host cells and trafficks to the nucleus [PMID25600171].													TRUE	FALSE	FALSE	FALSE	FALSE	FALSE	FALSE
Neisseria adhesin A (NadA)	Neisseria meningitidis	Q8KH85	GO:0141018 (adhesion of symbiont to host via host extracellular matrix)[PMID21471204]; GO:0046718 (symbiont entry into host cell)[PMID21471204];		When expressed in E. coli NadA mediates adhesion to and invasion into Chang epithelial cells [PMID15660996]. When expressed in Yersinia enterocolitica, NadA mediates binding to beta1-integrins and internalization into Chang cells [PMID21471204].										NadA is a trimeric autotransporter protein. It binds to the human chaperone protein Hsp90. It forms oligomers anchored through its transmembrane domain into the outer bacterial membrane. When expressed in E. coli it mediates adhesion to and invasion into Chang epithelial cells [PMID15660996]. NadA sequences can be quite variable [PMID24807056]. Cellular receptors for NadA include beta1 integrins …	When expressed in E. coli NadA mediates adhesion to and invasion into Chang epithelial cells [PMID15660996]. When expressed in Yersinia enterocolitica, NadA mediates binding to beta1-integrins and internalization into Chang cells [PMID21471204].													TRUE	FALSE	FALSE	FALSE	FALSE	FALSE	FALSE
Neisseria hia homolog A (Nhha)	Neisseria meningitidis	Q7DDJ2	GO:0141018 (adhesion of symbiont to host via host extracellular matrix)[PMID16803596]; GO:0052151 (symbiont-mediated activation of host apoptosis)[PMID22238624]; GO:0141114 (symbiont-mediated suppression of host complement activation)[PMID18794285]; GO:0052067 (symbiont-mediated perturbation of host phagocytosis)[PMID18794285];		Expression of Nhha in E. coli allows them to adhere to host epithelial cell lines Hec‐1‐B and Chang [PMID16803596].					Nhha-expressing N. meningitidis, but not bacteria in which the gene expressing Nhha is deleted, triggers caspase-dependent apoptosis specifically in host macrophages/ monocytes [PMID22238624].					Nhha is a trimeric autotransporter adhesin and an outer membrane protein of N. meningitidis. The C terminal 72 residues allow trimerization and localization on the bacterial surface. Expression of Nhha in E. coli allows them to adhere to epithelial cells. Nhha adheres to the extracellular matrix proteins heparin sulfate and laminin [PMID16803596]. Nhha is essential for bacterial colonization of t…						Nhha mediates serum resistance and protects expressing bacteria from phagocytosis [PMID18794285].	Nhha mediates serum resistance and protects expressing bacteria from phagocytosis [PMID18794285].					Nhha triggers proinflammatory cytokine release from host macrophages via TLR4-dependent and independent pathways. Host interleukin-6 is released through the TLR4/MyD88 pathway but host TNF, IL-1, G-CSF, and GM-CSF release was not dependent on TLR4 [PMID22949555]. The induction of inflammation by Nhha may be entirely the result of its recognition by the host innate immune system [SME].		TRUE	FALSE	FALSE	FALSE	FALSE	FALSE	FALSE
Non-locus of enterocyte effacement (LEE) encoded effector L (NleL; EspX7; SopA)	Escherichia coli	A0A0D6ZN92; A0A0H3JDV8	GO:0044650 (adhesion of symbiont to host cell)[PMID28753655]; GO:0141070 (symbiont-mediated suppression of host MAPK cascade)[PMID28753655]; GO:0141032 (symbiont-mediated perturbation of host actin cytoskeleton via actin filament reorganization)[PMID21541301]; GO:0039648 (symbiont-mediated perturbation of host ubiquitin-like protein modification)[PMID20980253];		Overexpression of EHEC NleL in Citrobacter rodentium suppresses the ability of the mutant bacterium to attach to HeLa cells and form actin pedestals [PMID28753655].			NleL is a HECT-like ubiqitin ligase from EHEC [PMID20980253]. The structure of NleL in complex with human E2 UbcH7 has been solved [PMID22308380].			The T3SS effector NleL is a catalytic E3 ligase that has functional similarities to HECT E3 ligases and is involved in pedestal formation in attaching and effacing enteric bacteria [PMID21541301].				NleL from EHEC enhances the ability of the bacterium to strongly adhere to cultured mammalian cells. This strong adherence requires the E3 ligase activity of NleL [PMID28753655].					NleL interacts directly with human JNK in vitro and in vivo. NleL promotes both the mono- and poly-ubiquitination of JNK1 at different residues and these modifications abolish JNK1 phosphorylation. JNK2 and JNK3 are also targeted similarly. This NleL-mediated ubiquitination of host JNK proteins on Lys68 suppresses the interaction between JNK and host MKK7, thereby imparing JNK/AP-1 signaling [PMI…									TRUE	FALSE	FALSE	FALSE	FALSE	FALSE	FALSE
Opacity-associated protein A (OapA)	Haemophilus influenzae	P44415; Q4QNL0	GO:0044650 (adhesion of symbiont to host cell)[PMID10417187];		Expression of OapA in nonadherent E. coli increased the binding of the bacteria to Chang epithelial cells [PMID10417187].										OapA mediates attachment of Haemophilus influenzae to cultured epithelial cells. Expression of OapA in nonadherent E. coli increased the binding of the bacteria to Chang epithelial cells [PMID10417187].														FALSE	FALSE	FALSE	FALSE	FALSE	FALSE	FALSE
PE_PGRS3	Mycobacterium tuberculosis	P9WIG2; P9WIG3	GO:0044650 (adhesion of symbiont to host cell)[PMID30192424];		When expressed heterologously in M. smegmatis, the M. tuberculosis protein PE_PGRS3 is found on the bacterial surface where it significantly alters the net charge of the bacterium when compared to a bacterium expressing only vector. PE_PGRS3 enhances adhesion to host macrophages. When mice are infected with the mutant bacteria, it improves bacterial persistence in spleen [PMID30192424].										When expressed heterologously in M. smegmatis, the M. tuberculosis protein PE_PGRS3 is found on the bacterial surface where it significantly alters the net charge of the bacterium when compared to a bacterium expressing only vector. PE_PGRS3 enhances adhesion to host macrophages. When mice are infected with the mutant bacteria, it improves bacterial persistence in spleen. PE_PGRS2 is expressed in…														FALSE	FALSE	FALSE	FALSE	FALSE	FALSE	FALSE
Perfringolysin O (PFO; Theta toxin)	Clostridium perfringens	P0C2E9	GO:0044658 (pore formation in membrane of host by symbiont)[PMID17553799]; GO:0141026 (adhesion of symbiont to host cell surface via host membrane cholesterol)[PMID17553799]; GO:0001897 (symbiont-mediated cytolysis of host cell)[PMID26008232]; GO:0141083 (symbiont-mediated suppression of host reactive oxygen species generation)[PMID22177565];		When expressed under an IPTG-inducible promoter in Listeria monocytogenes in which the gene for listeriolysin O (LLO) has been deleted, perfringolysin O inhibits the NADPH oxidase in a similar manner to LLO. In the absence of IPTG, the bacteria cause the production of significatn amounts of superoxide. Upon IPTG induction however, superoxide production is inhibited. LLO inhibits host NOX2 NADPH a…										Perfringolysin is secreted as a water-soluble monomer that binds host cell membranes via cholesterol. The prepore accumulates monomers which convert to a bilayer-spanning pore [PMID17553799].								When expressed under an IPTG-inducible promoter in Listeria monocytogenes in which the gene for listeriolysin O (LLO) has been deleted, perfringolysin O inhibits the NADPH oxidase in a similar manner to LLO. In the absence of IPTG, the bacteria cause the production of significatn amounts of superoxide. Upon IPTG induction however, superoxide production is inhibited. LLO inhibits host NOX2 NADPH a…				The precise role of PFO in gas gangrene is not well understood but it appears to synergize the effects of alpha toxin to cause myonecrosis [PMID26008232]. The inflammatory activity induced by PFO is probably the result of innate immune recognition of pore formation in host cells [SME].		TRUE	TRUE	FALSE	FALSE	TRUE	FALSE	FALSE
pH6 antigen (PsaA)	Yersinia pestis	P31522	GO:0141024 (adhesion of symbiont to host cell surface via host membrane carbohydrate)[PMID23277582]; GO:0052067 (symbiont-mediated perturbation of host phagocytosis)[PMID15557646];		When PsaA is expressed in Escherichia coli, it significantly reduces phagocytosis by murine macrophages [PMID15557646].										The pH6 antigen of Yersinia pestis consists of fimbriae that bind to two receptors: beta1-linked galactosyl residues in glycosphingolipids and the phosphocholine group in phospholipids [PMID23277582].						Expression of PsaA on the bacterial surface significantly reduces the phagocytosis of Yersinia pestis by mouse macrophages. When the psaA gene is expressed in E. coli, it likewise significantly reduces phagocytosis [PMID15557646].								TRUE	FALSE	FALSE	FALSE	FALSE	FALSE	FALSE
Pneumococcal adherence and virulence factor A (PavA)	Streptococcus pneumoniae	Q9RNF3	GO:0141018 (adhesion of symbiont to host via host extracellular matrix)[PMID11580843];		When PavA is expressed in Enterococcus faecalis JH2-2, it confers a sixfold increased cell adhesion to fibronectin over control JH2-2 cells [PMID11580843].										PavA is localized on the pneumococal cell outer surface. It binds to immobilized human fibronectin over fluid phase fibronectin. The C terminus is critical for binding activity. Streptococcal mutants in which PavA are deleted show 50% reduced binding to fibronectin and were attenuated 100 fold for virulence in a mouse model of sepsis [PMID11580843].														FALSE	FALSE	FALSE	FALSE	FALSE	FALSE	FALSE
Pneumococcal surface protein C (PspC; Choline binding protein A; CbpA)	Streptococcus pneumoniae	Q9KK17	GO:0141114 (symbiont-mediated suppression of host complement activation)[PMID17220305]; GO:0141018 (adhesion of symbiont to host via host extracellular matrix)[PMID22222496][PMID23603906]; GO:0046718 (symbiont entry into host cell)[PMID22222496]; GO:0141024 (adhesion of symbiont to host cell surface via host membrane carbohydrate)[PMID15210807]; GO:0141073 (symbiont-mediated perturbation of host …		When PspC was expressed on Lactococcus lactis it mediated adherence and invasion of L. lactis by MDCK cells expressing the recombinant human polymeric immunoglobulin receptor (pIgR) and by A59 lung epithelial cells lacking pIgR but expressing integrins that can bind host complement factor H [PMID22222496].										PspC promotes adherence to host epithelial cells of the nasal passages and lungs of mice. It can bind sialic acid and lactotetroses as well as host complement component C3 [PMID15210807]. PspC binds to human secretory component which is found on the polymeric immunoglobulin receptor (pIgR) and secretory forms of immunoglobulin [PMID18340341]. When PspC was expressed on Lactococcus lactis, it medi…	When PspC was expressed on Lactococcus lactis it mediated adherence and invasion of L. lactis by MDCK cells expressing the recombinant human polymeric immunoglobulin receptor (pIgR) and by A59 lung epithelial cells lacking pIgR but expressing integrins that can bind complement factor H [PMID22222496].					When PspC was expressed on Lactococcus lactis it did not allow for phagocytosis by the macrophage-like J774A.1 cells in the absence of added complement factor H [PMID22222496]. PspC binds complement factor H, restraining it on the bacterial cell surface [PMID15210807]. When compared to the wild type bacterium, an isogenic pneumococcal mutant in which the complement factor H binding domain of PspC…	S. pneumoniae mutants in which the gene encoding PspC is deleted have reduced virulence in mice and are less able to inhibit activation of the alternative pathway of complement. PspC functions cooperatively with PspA and pneumolysin to degrade complement component C3b on the pneumococcal surface [PMID17220305]. When PspC was expressed on Lactococcus lactis it did not allow for phagocytosis by the…							TRUE	FALSE	FALSE	FALSE	FALSE	FALSE	FALSE
Streptococcal fibronectin-binding protein A (SfbA)	Streptococcus pyogenes	Q47942	GO:0141018 (adhesion of symbiont to host via host extracellular matrix)[PMID24643538]; GO:0046718 (symbiont entry into host cell)[PMID26030618];		When expressed in Lactococcus lactis, SfbA allows binding to fibronectin [PMID24643538].										When expressed in Lactococcus lactis, SfbA allows binding to fibronectin [PMID24643538].	SfbA promotes invasion of endothelial cells as well as vaginal and cervical epithelial cells. Using a murine model of group B Streptococcus meningitis, it was observed that WT group B Streptococcus penetrated the brain and established meningitis more frequently than did the ΔsfbA mutant strain [PMID24643538]. SfbA also aids the invasion of astrocytes [PMID26030618].													TRUE	FALSE	FALSE	FALSE	FALSE	FALSE	FALSE
Surface cell antigen 0 (Sca0; outer membrane protein A; OmpA)	Rickettsia conorii	Q52657	GO:0141018 (adhesion of symbiont to host via host extracellular matrix)[PMID23145974]; GO:0046718 (symbiont entry into host cell)[PMID23145974];		Heterologous expression of Sca0 in Escherichia coli is sufficient to mediate adherence to and invasion of non-phagocytic human endothelial cells [PMID23145974].										Sca0 resembles Bordetella pertussi pertactin protein. It adheres to host alpha2beta1 integrin on mammalian endothelial cells via an RGD motif present in the pertactin domain of Sca0 [PMID23145974].	Heterologous expression of Sca0 in Escherichia coli is sufficient to mediate adherence to and invasion of non-phagocytic human endothelial cells [PMID23145974].													TRUE	FALSE	FALSE	FALSE	FALSE	FALSE	FALSE
Surface cell antigen 0 (Sca0; outer membrane protein A; OmpA)	Rickettsia rickettsii	P15921	GO:0141018 (adhesion of symbiont to host via host extracellular matrix)[PMID23145974]; GO:0046718 (symbiont entry into host cell)[PMID23145974];		Heterologous expression of Sca0 in Escherichia coli is sufficient to mediate adherence to and invasion of non-phagocytic human endothelial cells [PMID23145974].										Sca0 resembles Bordetella pertussi pertactin protein. It adheres to host alpha2beta1 integrin on mammalian endothelial cells via an RGD motif present in the pertactin domain of Sca0 [PMID23145974].	Heterologous expression of Sca0 in Escherichia coli is sufficient to mediate adherence to and invasion of non-phagocytic human endothelial cells [PMID23145974].													TRUE	FALSE	FALSE	FALSE	FALSE	FALSE	FALSE
Surface cell antigen 1 (Sca1)	Rickettsia conorii	Q92JP8	GO:0044650 (adhesion of symbiont to host cell)[PMID20176791];		Heterologous expression of Sca1 from Rickettsia conorii in Escherichia coli is sufficient to mediate adherence to mammalian epithelial and endothelial cells [PMID20176791]										Sca1 is conserved among Rickettsiae of the spotted fever group. Sca1 is involved in adherence to nonphagocytic mammalian epithelial and endothelial cells [PMID20176791].														FALSE	FALSE	FALSE	FALSE	FALSE	FALSE	FALSE
Surface cell antigen 2 (Sca2)	Rickettsia rickettsii	Q3L8P4	GO:0044650 (adhesion of symbiont to host cell)[PMID22612237]; GO:0046718 (symbiont entry into host cell)[PMID22612237]; GO:0141033 (symbiont-mediated perturbation of host actin cytoskeleton via actin polymerization) [PMID20972427]; GO:0106259 (symbiont-mediated cell-to-cell migration in host)[PMID24361066];		When heterologously expressed in Escherichia coli, Sca2 from R. conorii mediates adherence and invasion of the bacterium into cultured mammalian cells [PMID19805531].						When the expression of Sca2 in R. parkeri and R. rickettsii is prevented, actin tail formation is abolished, and the bacteria are nonvirulent in a guinea pig model of infection [PMID20194597]. Sca2 can nucleate actin polymerization. Sca2 associates with the growing barbed end of the actin filament, protect the barbed end from capping proteins, and act similarly to the formin family of actin nucle…				Sca2 is an autotransporter/Type V secretion protein that mediates adherence and Rickettsial invasion of host cells [PMID22612237].	Sca2 is an autotransporter protein that mediates adherence and Rickettsial invasion of host cells [PMID22612237].	When the expression of Sca2 in R. parkeri and R. rickettsii is prevented, actin tail formation is abolished, and the bacteria are nonvirulent in a guinea pig model of infection [PMID20194597]. Sca2 can nucleate actin polymerization. Sca2 associates with the growing barbed end of the actin filament, protect the barbed end from capping proteins, and act similarly to the formin family of actin nucle…												TRUE	FALSE	FALSE	FALSE	FALSE	FALSE	FALSE
Surface cell antigen 5 (Sca5; outer membrane protein B; OmpB)	Rickettsia conorii	Q9KKA3	GO:0141117 (symbiont-mediated suppression of host complement activation by recruitment of complement control protein)[PMID22615250]; GO:0044650 (adhesion of symbiont to host cell)[PMID16360032]; GO:0046718 (symbiont entry into host cell)[PMID19134120]; GO:0141033 (symbiont-mediated perturbation of host actin cytoskeleton via actin polymerization)[PMID19134120];		When heterologously expressed in Escherichia coli, Sca5 from R. conorii mediates adherence and invasion of the bacterium into Vero cells [PMID16500128].						Sca5 is a protein greater than 1600 residues which, when expressed in E. coli enables attachment and invasion of bacteria in a process that relies on host actin polymerization [PMID19134120].				A host receptor for Sca5/OmpB from R. conorii is the Ku70 component of DNA-dependent protein kinase [PMID16360032].	Bacterial invasion is dependent on the presence of host cholesterol-rich microdomains that contain Ku70 [PMID16360032]. Sca5 expressed in E. coli enables attachment and invasion of bacteria in a process that relies on host actin polymerization [PMID19134120].						Recombinant OmpB is cleaved from a 168 Da polypeptide to a 120 kDa surface-exposed passenger domain that remains loosely associated with the outer membrane and a 32 kDa integral outer membrane beta-peptide. The C terminal beta peptide of OmpB mediates resistance to host complement lysis via adherence to host complement factor H. Factor H-decorated bacteria reduce the deposition of complement comp…							TRUE	FALSE	FALSE	FALSE	FALSE	FALSE	FALSE
Surface lipoprotein Tp0954	Treponema pallidum	O83920	GO:0141018 (adhesion of symbiont to host via host extracellular matrix)[PMID33408711];		Expression of Tp0954, a 478 residue surface lipoprotein, in a poorly adherent but related spirochete, Borrelia burgdorferi B314 promotes binding to epithelial and non epithelial cells as well as glioma and placental cell lines. Expression of Tp0954 facilitates binding to purified glycosaminoglycans dermatan sulfate and heparin. Bacterial binding to mammalian cells lines appears mediated by the rp…										Expression of Tp0954, a 478 residue surface lipoprotein, in a poorly adherent but related spirochete, Borrelia burgdorferi B314 promotes binding to epithelial and non epithelial cells as well as glioma and placental cell lines. Expression of Tp0954 facilitates binding to purified glycosaminoglycans dermatan sulfate and heparin. Bacterial binding to mammalian cells lines appears mediated by the rp…														FALSE	FALSE	FALSE	FALSE	FALSE	FALSE	FALSE
Variably expressed outer membrane protein A (VompA)	Bartonella quintana	Q64HS9	GO:0141018 (adhesion of symbiont to host via host extracellular matrix)[PMID15347808];		VompA, upon heterologous expression in E. coli, enables binding to host collagen [PMID15347808].										Vomps are trimeric autotransporter adhesins. VompA can mediate autoaggregation of B. quintana. Deletion of the four Vomp proteins abolishes the abilitly of the bacterium to establish infection in macaque red blood cells [PMID18070893]. VompA, upon heterologous expression in E. coli, enables binding to host collagen [PMID15347808].														FALSE	FALSE	FALSE	FALSE	FALSE	FALSE	FALSE
Variably expressed outer membrane protein C (VompC)	Bartonella quintana	Q64HS7	GO:0141018 (adhesion of symbiont to host via host extracellular matrix)[PMID15347808];		VompC, upon heterologous expression in E. coli, enables binding to host collagen [PMID15347808].										Vomps are trimeric autotransporter adhesins. VompA can mediate autoaggregation of B. quintana. VompC mediates attachment to collagen [PMID15347808]. Deletion of the four Vomp proteins abolishes the ability of the bacterium to establish infection in red blood cells. A bacterial mutant deleted for both VompC and VompD was less virulent but could still infect erythrocytes [PMID18070893].														FALSE	FALSE	FALSE	FALSE	FALSE	FALSE	FALSE
Yersinia adhesive protein A (YadA)	Yersinia pseudotuberculosis	P10858	GO:0141018 (adhesion of symbiont to host via host extracellular matrix)[PMID16488979]; GO:0141142 (symbiont-mediated migration across host tissue barrier)[PMID25604505]; GO:0046718 (symbiont entry into host cell)[PMID7689542][PMID12183532][PMID16488979]; GO:0141114 (symbiont-mediated suppression of host complement activation] [PMID16488979];		When expressed in E. coli, YadA from Yersinia pseudotuberculosis promoted resistance to human serum comparable to those of Yersinia enterocolitica [PMID16488979].										YadA mediates Y. pseudotuberculosis attachment and entry into HEp-2 cells [PMID7689542]. YadA can promote binding and uptake in the absence of invasin [PMID12183532]. YadA and Ail assist translocation of Yersinia outer proteins into host neutrophils in a mouse model of lung infection by Yersinia pseudotuberculosis. Yad and Ail have redundant activities [PMID24119087]. YadA can interact with vario…	YadA mediates Yersinia pseudotuberculosis attachment and entry into HEp-2 cells [PMID7689542]. YadA can promote binding and uptake in the absence of invasin [PMID12183532]. YadA promotes invasion through beta1 integrins in a process that requires host protein kinase C, phosopholipase C-gamma1 and kinase Akt [PMID19681907]. YadA from Y. pseudotuberculosis promotes efficient uptake of the bacterium…	YadA is essential for entry and penetration in the mammalian gut, the route of uptake for Y. pseudotuberculosis and Y. enterocolitica, but Y. pestis cannot disseminate effectively IF it expresses YadA [PMID25604505].				When expressed in E. coli, YadA from Yersinia pseudotuberculosis promoted resistance to human serum comparable to those of Yersinia enterocolitica [PMID16488979].								TRUE	FALSE	FALSE	FALSE	FALSE	FALSE	FALSE
Yersinia autotransporter protein C (YapC; YPO2796)	Yersinia pestis	Q9F290	GO:0044650 (adhesion of symbiont to host cell)[PMID18524935]; GO:0042710 (biofilm formation)[PMID18524935];		When Yersinia pestis YapC is expressed in the nonpathogenic E. coli AAEC185, it mediated attachment to murine macrophage-like cells (RAW264.7) and human epithelial-like cells (HEp-2). YapC expression on the E. coli surface produced autoaggregation in DMEM culture medium and mediated the formation of biofilm-like deposits by the bacteria [PMID18524935].										YapC is an autotransporter adhesin that resembles the ETEC adhesin TibA. Deletion of YapC from Y. pestis did not diminish adherence to cultured RAW264.7 macrophage-like cells or HEp-2 epithelial-like cells. When Yersinia pestis YapC is expressed in the nonpathogenic E. coli AAEC185, it mediated attachment to murine macrophage-like cells (RAW264.7) and human epithelial-like cells (HEp-2). YapC exp…														FALSE	FALSE	FALSE	FALSE	FALSE	FALSE	FALSE
Yersinia autotransporter protein K (YapK; y0567; YPO0309)	Yersinia pestis	Q8CLQ7; Q0WJZ8	GO:0141018 (adhesion of symbiont to host via host extracellular matrix)[PMID25690102];		YapK is an autotransporter that exposes its passenger domain on the bacterial surface when expressed in E. coli. YapK mediates binding of E. coli to A549 epithelial cells at least seven times more potently than empty expression vector alone [PMID25690102].										YapK is an autotransporter that exposes its passenger domain on the bacterial surface when expressed in E. coli. YapK mediates binding of E. coli to A549 epithelial cells at least seven times more potently than empty expression vector alone. YapK also mediates binding to the extracellular matrix proteins collagen I (rat and human), collagen III (human), collagen IV (mouse and human), fibronectin …														FALSE	FALSE	FALSE	FALSE	FALSE	FALSE	FALSE
Yersinia autotransporter protein V (YapV; y3429)	Yersinia pestis	Q8CZT5	GO:0052039 (symbiont-mediated perturbation of host cytoskeleton)[PMID24118465]; GO:0141018 (adhesion of symbiont to host via host extracellular matrix)[PMID25690102];		YapV is an autotransporter that exposes its passenger domain on the bacterial surface when expressed in E. coli. YapV mediates binding of E. coli to A549 epithelial cells at least seven times more potently than empty expression vector alone [PMID25690102].						YapV is an autotransporter of ~1250 residues resembling Shigella IcsA. Like IcsA, YapV can recruit mammalian neural Wiskott-Aldrich syndrome protein (UniProtP42768). The YapV passenger domain consists predominantly of beta-sheet secondary structure. YapV is inserted into the outer membrane and is exposed on the bacterial surface [PMID24118465].				YapV mediates binding of E. coli to A549 epithelial cells at least seven times more potently than empty expression vector alone [PMID25690102]. YapV is an autotransporter that mediates binding to the extracellular matrix proteins collagen I (rat and human), collagen III (bovine and human), collagen IV (mouse and human), fibronectin (bovine) and laminin (human)[PMID25690102].														TRUE	FALSE	FALSE	FALSE	FALSE	FALSE	FALSE

## Sheet: ViralVFs
Protein_Name	Organism	UniProt_Accession	GO Terms	Expressed_in_Heterologous_Microbe	Additional information	MHP_Transcription	MHP_Translation	MHP_Ubiquitin_Dynamics	MHP_Regulated_Cell_Death	MHP_Autophagy	Adherence_to_Another_Organism	Host_Invasion	Passive Immune Evasion	Suppress_Host_Immune_Signaling	Resist_Other_Host_Immune_Effector	Counter_Host_Cytokine	Suppress_Host_Antigen_Presentation,Modulate_Host_Detection	DURC A: enhancing the harmful consequences of the agent or toxin	DURC B: disrupting beneficial immunological response or the effectiveness of an immunization against the agent or toxin	DURC C: conferring to the agent or toxin resistance to clinically or agriculturally useful prophylactic or therapeutic interventions against that agent or toxin or facilitating their ability to evade detection methodologies	DURC D: increasing the stability, transmissibility, or the ability to disseminate the agent or toxin	DURC E: altering the host range or tropism of the agent or toxin	DURC F: enhancing the susceptibility of a human host population to the agent or toxin	DURC G: generating or reconstituting an eradicated or extinct agent or toxin.
Nonstructural protein 1 (NS1)	Alphainfluenzavirus influenzae	P03496; Q77VF1;	GO:0141173 (symbiont-mediated suppression of host pro-inflammatory cytokine signaling)[PMID16178512]; GO:0140886 (symbiont-mediated suppression of host interferon-mediated signaling pathway)[PMID14967035][PMID15792636]; GO:0033668 (symbiont-mediated suppression of host apoptosis)[PMID19148178]; GO:0019057 (symbiont-mediated perturbation of host translation)[PMID30496325]; GO:0039648 (symbiont-med…	When NS1 is transferred to an unrelated virus, such as Newcastle disease virus, it prevents the maturation and migration of human dendritic cells in response to infection [PMID16775317].		NS1 can bind host dsDNA to prevent transcription of particular host genes [PMID27664935]. NS1 mediates host AGO2 translocation into the cell nucleus to silence TRIM71 and IFN-pathway-related genes, thereby increasing viral replication in HEK293 cells. Viral infection causes nuclear accumulation of host AGO2 where it associates with the N-terminus of host tetrameric p53. Nuclear AGO2 downregulates…	NS1 contributes to the shutoff of host protein synthesis in concert with PA-X. NS1 specifically targets host mRNAs related to interferon signaling pathways and cytokine release [PMID30496325].	NS1 interacts with the coiled coil domain of TRIM25, an E3 ubiquitin ligase, preventing the oligomerization of TRIM25 and subsequent ubiquitination of RIG-I. This will inhibit the activation of IRF3-dependent IFN secretion and is required for optimal replication of influenza A virus [PMID19454348].	NS1 limits caspase-1 activation and cell death via an unknown mechanism [PMID19148178].					NS1 protein is involved in the inhibition of proinflammatory cytokines, such as TNF, IL-6, CCL3 (MIP-1alpha), IL-1beta and IL-18. NS1 is essential for virulence of influenza A virus [PMID16178512]. NS1 interacts with the coiled coil domain of TRIM25, an E3 ubiquitin ligase, preventing the oligomerization of TRIM25 and subsequent ubiquitination of RIG-I. This will inhibit the activation of IRF3-de…	Induction of a host genetic program underlying dendritic cell maturation, migration, and T cell stimulatory activity is specifically suppressed by the expression of the NS1 protein. When NS1 is transferred to an unrelated virus, such as Newcastle disease virus, it prevents the maturation and migration of human dendritic cells in response to infection [PMID16775317].		NS1 is a dsRNA binding protein that is a potent antagonist of both IFNbeta expression and Newcastle disease virus-stimulated IRF-3 activation [PMID14967035][PMID15792636].	TRUE	FALSE	FALSE	FALSE	FALSE	FALSE	FALSE
A179L (p21)	Asfivirus African swine fever	P42485	GO:0033668 (symbiont-mediated suppression of host apoptosis)[PMID12368257]; GO:0140321 (symbiont-mediated suppression of host autophagy)[PMID23228131];	Expression of A179L by a recombinant vaccinia virus inhibits apoptosis mediated by interferon-induced dsRNA-activated protein kinase in HeLa and BSC-40 cells. A179L can also suppress apoptotic death in the FL5.12 mouse prolymphocytic cell line and in the K562 human myeloid leukemia cell line [PMID9811766].					A179L resembles the host anti-apoptotic protein bcl-2. When exogenously expressed, A179L can protect mammalian cells from apoptosis induced by interleukin-3 withdrawal, PKR, and the inhibition of macromolecular synthesis [PMID12368257].	A179L manipulates autophagy by interacting with host Beclin1 through its BH3 homology domain. A179L colocalizes with Beclin1 at the mitochondria and the endoplasmic reticulum. Viral infection inhibits autophagosome formation [PMID23228131].								TRUE	FALSE	FALSE	FALSE	FALSE	FALSE	FALSE
SPPV14 (antiapoptotic virulence factor)	Capripoxvirus sheeppox	A0A3F2YKH3	GO:0033668 (symbiont-mediated suppression of host apoptosis)[PMID22896610];	SPPV14 can replace F1L protein in vaccinia virus-infected human cells. Apoptosis is induced in cultured human cells when infected by a mutant vaccinia virus that does not express F1L protein. However, when this same virus is engineered to express SPPV14, apoptosis is again inhibited [PMID22896610].					SPPV14 resembles mammalian bcl-2 proteins and inhibits mitochondrial-induced apoptosis in cultured human cells. It inhibits the activation of the host proapoptotic Bax protein. SPPV14 binds pro-apoptotic proteins containing a bcl-2 homology 3 domain including Bax, Bid, Bak, Bim, Bad, and Puma [PMID22896610].									TRUE	FALSE	FALSE	FALSE	FALSE	FALSE	FALSE
Unique short 28 (US28)	Cytomegalovirus humanbeta5 (Human herpesvirus 5; HHV-5; HCMV)	P69332	GO:0141135 (symbiont-mediated suppression of host chemokine signal transduction pathway)[PMID10837078]; GO:0085033 (symbiont-mediated activation of host NF-kappaB cascade)[PMID19594424]; GO:0141070 (symbiont-mediated suppression of host MAPK cascade)[PMID29208743]; GO:0085034 (symbiont-mediated suppression of host NF-kappaB cascade)[PMID29208743]; GO:0141173 (symbiont-mediated suppression of host…	In co-infections with HIV, US28 mediates cell migration and decreases local concentration of RANTES (CCL5) and acts as a co-factor for HIV entry and promotes HIV replication [PMID12511874].										US28, a cell surface GPCR resembling a host chemokine receptor, attenuates MAPK and NF-kappaB signaling to maintain a latent (hidden) infection in monocytes, even in the absence of chemokine binding [PMID29208743]. It is expressed in both latent and lytic infection and is required for latent infection of hematopoietic progenitor cells [PMID26719258]. The structure of HCMV US28 in combination with…		US28 interacts with members of the CC chemokines including macrophage chemotactic protein 1, MIP-1alpha/beta, and RANTES). US28 triggers a calcium flux upon chemokine binding, so it seems likely that it functions to enhance virus survival [PMID9571694]. US28 depletes the CC chemokines MCP-1 and RANTES that surround virus-infected cells -- this could prevent both leukocyte chemotaxis and activatio…		TRUE	FALSE	FALSE	FALSE	FALSE	FALSE	FALSE
Fusion glycoprotein F0	Henipavirus hendraense	O89342; G5CPY6	GO:0046718 (symbiont entry into host cell)[PMID16188974]	The F and G glycoproteins of Hendra virus and Nipah virus can effectively complement one another for viral attachment and invasion in a recombinant vaccinia virus system [PMID12388678].								The F0 fusion protein of Hendra virus is a type I integral membrane protein that contains a stretch of basic amino acids, Asp106-Val107-Leu108-Lys109-Leu110 where the protein is cleaved just after Lys109 into the F1 and F2 subunits which are linked by a disfulfide bond. It contains a hydrophobic fusion peptide [PMID11018278]. The C-terminal, cytoplasmic tail of the protein contains a consensus mo…						TRUE	FALSE	FALSE	FALSE	FALSE	FALSE	FALSE
Glycoprotein G	Henipavirus hendraense	F4YH80	GO:0141024 (adhesion of symbiont to host cell surface via host membrane carbohydrate)[PMID22915804]	The F and G glycoproteins of Hendra virus and Nipah virus can effectively complement one another for viral attachment and invasion in a recombinant vaccinia virus system [PMID12388678].							The G glycoprotein of 604 residues is required for host cell receptor recognition and attachment. It forms a tetrameric dimer of homodimers which bind to host membranes containing sialic acid. This brings the viral and host membranes into apposition from which the fusion protein can trigger cell fusion [PMID22915804]. Glycoprotein G engages the host cellular receptors ephrin-B2 and ephrin-B3 [PMI…							TRUE	FALSE	FALSE	FALSE	TRUE	FALSE	FALSE
Glycoprotein F (F0 fusion protein)	Henipavirus nipahense	Q9IH63;	GO:0046718 (symbiont entry into host cell)[PMID19019819];	The F and G glycoproteins of Hendra virus and Nipah virus can effectively complement one another for viral attachment and invasion in a recombinant vaccinia virus system [PMID12388678].								Glycoprotein G binding to host cell ephrinB2 can trigger glycoprotein F fusion. Glycoprotein F meiates fusion of the viral envelope with the host cell [PMID19019819].						TRUE	FALSE	FALSE	FALSE	FALSE	FALSE	FALSE
Glycoprotein G	Henipavirus nipahense	Q9IH62; Q4VCP5	GO:0141025 (adhesion of symbiont to host cell surface via host glycoprotein)[PMID15998730]-[PMID17376907]	The F and G glycoproteins of Hendra virus and Nipah virus can effectively complement one another for viral attachment and invasion in a recombinant vaccinia virus system [PMID12388678].							Glycoprotein G of Nipah and Hendra viruses are 83% identical type II transmembrane receptors. Glycoprotein G consists of a stalk domain with a globular head domain. Monomers of G form disulfide-linked homodimers that pair up to form a tetramer. The F and G oligomers associate within the membrane. Glycoprotein G attachment triggers subsequent fusion mediated by glycoprotein F [PMID21073718]. The F…							TRUE	FALSE	FALSE	FALSE	TRUE	FALSE	FALSE
MC159	Molluscipoxvirus molluscum	Q98325	GO:0085034 (symbiont-mediated suppression of host NF-kappaB cascade)[PMID22301546]; GO:0039527 (symbiont-mediated suppression of host TRAF-mediated signal transduction)[PMID22301546]; GO:0033668 (symbiont-mediated suppression of host apoptosis)[PMID16364918];	When expressed in a vaccinia virus in which the A49 NFkappaB antagonist was deleted, MC159 allowed viral replication in a mouse model of infection but was not as virulent as the mutant that expressed MC160 [PMID29393023].					The MC159 protein binds to host FAS-associated death domain protein (FADD)(UniProtQ13158) and prevents DISC assembly thereby inhibiting host TNF-induced apoptosis during MCV infection [PMID16364918].					MC159 interacts with host TRAF2 (UniProtQ12933) and host TRAF3 (UniProtQ12933) but it independently inhibits host NFkappaB activation in the cytoplasm. MC159 inhibits activation of NFkappaB resulting from TNF, PMA and overexpression of MyD88. MC159 protein co-immunoprecipitates with host Ikappakappa gamma (IKKgamma) (UniProtD3DWY0) independently of Ikkalpha and IKKbeta. MC159 protein co-immunopre…				TRUE	FALSE	FALSE	FALSE	FALSE	FALSE	FALSE
MC160	Molluscipoxvirus molluscum	Q98326	GO:0085034 (symbiont-mediated suppression of host NF-kappaB cascade)[PMID16378960];	When expressed in a vaccinia virus in which the A49 NFkappaB antagonist was deleted, MC159 allowed viral replication in a mouse model of infection but was not as virulent as the mutant that expressed MC160 [PMID29393023].										When expressed in HEK293 cells, MC160 reduces NFkappaB transcriptional activation following stimulation with TNF through the inhibition of Ikappakappa kinase (IKK kinase) activity though no direct interaction was observed [PMID16378960]. MC160 prevents activation of host TBK1 and IRF3, but not through direct association with the host protein [PMID24379396]. The C terminus of MC160 can co-immunopr…				TRUE	FALSE	FALSE	FALSE	FALSE	FALSE	FALSE
VP35	Orthoebolavirus	Q05127	GO:0140886 (symbiont-mediated suppression of host interferon-mediated signaling pathway)[PMID19828757]; GO:0039580 (symbiont-mediated suppression of host PKR/eIFalpha signaling)[PMID22238300]; GO:0039648 (symbiont-mediated perturbation of host ubiquitin-like protein modification)[PMID20699190];	When expressed by a mutant herpes simplex virus vector (lacking thymidine kinase and ICP34.5) that typically induces innate immune responses, VP35 can suppress the immune induction and decrease T cell activation by infected dendritic cells [PMID19828757]. When VP35 from Zaire ebolavirus (Mayinga strain) was expressed in an engineered Newcastle disease virus, the VP35 protein inhibited IRF-7 activ…			VP35 inhibits protein kinase R (PKR) through an RNA-independent mechanism, preventing the phosphorylation and inactivation of eIF2alpha [PMID22238300].	VP35 interacts with the host E3 ubiquitin ligase PIAS1 to increase the SUMOylation and subsequent destruction of host IRF7 [PMID20699190].						VP35 binds dsRNA and blocks activation of IRF3 and/or IRF7. VP35 inhibits protein kinase R (PKR) through an RNA-independent mechanism, preventing the phosphorylation and inactivation of eIF2alpha [PMID22238300]. VP35 can suppress cytokine production and cell surface expression of CD80 and CD86 on human dendritic cells that are stimulated by LPS. When expressed by a mutant herpes simplex virus vec…				TRUE	FALSE	FALSE	FALSE	FALSE	FALSE	FALSE
gCPXV0030 (g7tGP; B7.5R; CPXV219; OPG194)	Orthopoxvirus cowpox	Q6R012		Insertion of g7tGP into the CPXV Brighton Red (BR) genome (which lacks it and is avirulent for rats), results in an increase in lethality close to the parent CPXV RatPox09 virus in Wistar rats, with survival rates of only 20-35% but no enhanced viral shedding observed [PMID31645446].	This is a very large protein of ~1900 residues originally isolated from the RatPox09 genome and not found in the cowpox Brighton Red (BR) genome. Structure analysis prediction tools indicate one transembrane domain and two poxvirus B22-like domains (residues 1--777 and residues 786-1053) [PMID31645446].									The authors speculate, with little evidence, that g7tGP is an immunomodulatory protein that may alter host T cell function [PMID31645446].				TRUE	FALSE	FALSE	FALSE	FALSE	FALSE	FALSE
EVM008 (OPG012; TNFR; ECTV008)	Orthopoxvirus ectromelia	Q8JLJ0	GO:0052156 (symbiont-mediated perturbation of host T-cell mediated immune response)[PMID36121874]; GO:0141129 (symbiont-mediated suppression of host signal transduction pathway via antagonism of host cell surface receptor)[SME];	When ECTV008, the ectromelia protein that most closely resembles CPXV14, is expressed in CPXV, CD8+ T cell activation was inhibited [PMID36121874].										When ECTV008, the ectromelia ortholog of CPXV14, is expressed in CPXV, CD8+ T cell activation was inhibited [PMID36121874].				TRUE	FALSE	FALSE	FALSE	FALSE	FALSE	FALSE
D11L	Orthopoxvirus monkeypox	Q8V565	GO:0039548 (symbiont-mediated suppression of host cytoplasmic pattern recognition receptor signaling pathway via inhibition of IRF3 activity)[PMID21931555]; GO:0039557 (symbiont-mediated suppression of host cytoplasmic pattern recognition receptor signaling pathway via inhibition of IRF7 activity)[PMID21931555];	The C6 ortholog of monkeypox virus can replace C6 from vaccinia virus to inhibit host interferon response factor. The monkeypox virus ortholog is probably D11L (NP_536441) [PMID21931555].										D11L can be replaced by vaccinia orthopoxvirus C6 protein [PMID21931555]. C6 inhibits host IFNbeta and prevents induction and secretion of the host CCL5 chemokine [PMID21931555]. C6 does not prevent activation of host NFkappaB. C6 prevents the activation (by phosphorylation) and translocation of host IRF3 to the nucleus. C6 prevents the activation of IRF7 in a way that doesn't involve host TBK1 o…				TRUE	FALSE	FALSE	FALSE	FALSE	FALSE	FALSE
dsRNA binding protein (dsRNA BP; F3L)	Orthopoxvirus monkeypox	Q8V528	GO:0141141 (evasion of symbiont recognition by host pattern recognition receptor)[PMID12543935]; GO:0039580 (symbiont-mediated suppression of host PKR/eIFalpha signaling)[PMID12543935];	E3 from vaccinia virus resembles F3 from monkeypox virus and is 88% identical at the protein level, but the F3L protein when used to replace E3L in vaccinia virus doesn't lead to full inhibition of protein kinase R and did not rescue replication of cells in culture [PMID26246580].			The dsRNA-binding protein F3L binds viral dsRNA and thereby blocks activation of host protein kinase R and the host 2'5'-oligoadenylate synthetases (OAS) which shut down host translation in response to host interferon [PMID12543935].							The dsRNA-binding protein F3L binds viral dsRNA and thereby blocks activation of host protein kinase R and the host 2'5'-oligoadenylate synthetases (OAS) which shut down host translation in response to host interferon [PMID12543935].				TRUE	FALSE	FALSE	FALSE	FALSE	FALSE	FALSE
dsRNA binding protein (dsRNA BP; E3L; OPG065)	Orthopoxvirus vaccinia	P21605	GO:0039580 (symbiont-mediated suppression of host PKR/eIFalpha signaling)[PMID15792636]; GO:0141141 (evasion of symbiont recognition by host pattern recognition receptor)[PMID12743266]; GO:0039579 (symbiont-mediated suppression of host ISG15-protein conjugation)[PMID18989317][PMID20699190];	The E3L-like protein from orf virus can restore IFN resistance to vaccinia virus in which the E3L gene is deleted [PMID21917954].	Many poxviruses express two PKR antagonists: E3L (OPG065) and K3L (OPG041). E3L inhibits PKR by binding to dsRNA and preventing PKR homodimerization. K3L is an 88 residue structural homolog of host eIF2alpha and actrs as a pseudosubstrate inhibitor by binding to activated PKR, precluding phosphorylation of eIF2alpha [PMID33444388].								The dsRNA binding protein sequesters dsRNA and prevents activation of PKR and OAS [PMID12743266].	E3L has potent anti-interferon activity through inhibition of protein kinase R [PMID15792636]. The dsRNA BP binds to and disables ISG15 [PMID18989317]. VACV in which the E3L gene is deleted are not capable of growing in cells and mice expressing ISG15 [PMID20699190]. Vaccinia virus that does not express E3L induces the expression of IL-6 and interferon beta along with other cytokines during infec…				TRUE	FALSE	FALSE	FALSE	FALSE	FALSE	FALSE
Vaccinia apoptosis inhibitor (F1)	Orthopoxvirus vaccinia	Q9JFF2	GO:0033668 (symbiont-mediated suppression of host apoptosis)[PMID24850748];	F1L inhibits apoptosis with deletion resulting in the programmed death of infected cells. Anti-apoptotic function is restored by expression of the F1L orf in F1L deletion mutants of the virus [PMID14610284].					Vaccinia F1L is a ~220 residue protein that interacts with pro-apoptotic bak proteins. F1L inhibits staurosporine-induced Bak oligomerization and the bak conformation change that allows the release of cytochrome c. F1L inhibits bax insertion into the mitochondrial membrane. F1L inhibits bax activation in bak-deficient cells but does not directly interact with Bax. F1L interacts with bim, a BH3-on…									TRUE	FALSE	FALSE	FALSE	FALSE	FALSE	FALSE
Nonstructural protein 2 (NS2)	Orthopneumovirus hominis			When NS2 is expressed in parainfluenza virus 3 infecting human airway epithelial cells, it results in the rounding phenotype seen in RSV infection (but not parainfluenza virus infection). Native columnar cells switch to a rounded cell morphology while remaining embedded in the epithelium when infected with RSV [PMID24713657].										NS2 is a 124 residue protein of RSV that antagonizes the activation of beta interferon transcription by interaction with the N-terminal half of host RIG-I during viral infection of A549 cells [PMID19193793].				TRUE	FALSE	FALSE	FALSE	FALSE	FALSE	FALSE
E2 Glycoprotein from Eastern equine encephalitis virus	Alphavirus eastern	Q4QXJ7		Expression of high HS-binding E2 in an avirulent background resulted in a chimeric virus switching from avirulent to highly neurovirulent when infected via the IC route. Inclusion of the EEEV E2 in a virulent background may result in increased neurovirulence in related alphaviruses. Additionally, substituting HS-binding EEEV E2 into Sindbis virus (related alphavirus) resulted in a chimeric virus …														TRUE	FALSE	FALSE	FALSE	TRUE	FALSE	FALSE
Glycoprotein from European bat lyssavirus	Lyssavirus hamburg OR Lyssavirus helskinki	A4UHQ1		Recombinant expression of G protein from LBV in an attenuated rabies virus strain SPBN was lethal in an intercranial inoculation mouse infection model with mice displaying symptoms of rabies. [PMID30270894]														TRUE	FALSE	FALSE	FALSE	TRUE	FALSE	FALSE
Glycoprotein from Lagos bat virus	Lyssavirus lagos	Q8BDV6		Recombinant expression of G protein from LBV in an attenuated rabies virus strain SPBN was lethal in an intercranial inoculation mouse infection model with mice displaying symptoms of rabies. [PMID30270894]														TRUE	FALSE	FALSE	FALSE	TRUE	FALSE	FALSE
Matrix protein from Lagos bat virus	Lyssavirus lagos	Q6JAM6		Replacement of the M protein in an attenuated rabies virus with that from Lagos Bat Virus caused lethality in a mouse model of infection when introduced intracranially. [PMID30270894]														TRUE	FALSE	FALSE	FALSE	FALSE	FALSE	FALSE
GP	Mammarenavirus lassaense	P17332		Grafting the LAMP1 binding site onto a related arenavirus (that does not bind LAMP-1) grants LAMP-1 binding to that protein. This has not been reconstructed in whole virus. [PMID28448640]														TRUE	FALSE	FALSE	FALSE	TRUE	FALSE	FALSE
Z protein from Lassa virus	Mammarenavirus lassaense	O73557		Swapping of the LCMV Z NTD (closely related to Lassa) into the nonpathogenic Pichinde virus (PICV) genome does not affect virus growth in Vero cells but significantly inhibits the type I interferon (IFN) responses and increases viral replication in human primary macrophages, suggesting that the Lassa Z NTD can contribute to pathogenesis if placed into a nonpathogenic virus. [PMID25552708]														TRUE	FALSE	FALSE	FALSE	FALSE	FALSE	FALSE
Nonstructural protein ORF4a from MERS-CoV	Betacoronavirus cameli	K9N4V0	GO:0140886 (symbiont-mediated suppression of host interferon-mediated signaling pathway)[PMID31434175]; GO:0141141 (evasion of symbiont recognition by host pattern recognition receptor)[PMID24522921]; GO:0039580 (symbiont-mediated suppression of host PKR/eIFalpha signaling)[PMID27783669];	ORF 4a inhibits PKR activation when added to a picornavirus (EMCV encephalomyocarditis virus, strain mengovirus) infection. Insertion of MERS ORF 4a into EMCV reduced Stress Granule production (<20% of infected cells formed SG vs. 100% in w/t EMCV infection) and total PKR phosphorylation in infected cells. The EMCV virus used in this study was a mutant with increased activation of IFN-alpha/beta …														TRUE	FALSE	FALSE	FALSE	FALSE	FALSE	FALSE
Nonstructural protein ORF4b protein from MERS-CoV	Betacoronavirus cameli	K9N643		MERS-CoV NS4b protein was able to rescue mutant Mouse Hepatitis Virus (MHV) infection (virus lacked NS2, similar protein to NS4b) in murine bone marrow derived macrophages and B6 mice; mutant virus replicated to wild-type levels in both cells and mice. [PMID27025250]														TRUE	FALSE	FALSE	FALSE	FALSE	FALSE	FALSE
VP1 from Norwalk virus (Norovirus)	Norovirus norwalkense	P54635		VP1 assembles into virus-like particles when expressed in insect cells by a recombinant baculovirus, and these particles structurally and antigenically mimic native virus except they do not contain RNA. the P domain of the VP1 protein, specifically residue 296 within the P2 domain, has been demonstrated to regulate murine norovirus virulence: a lysine at position 296 (observed naturally in the MN…														TRUE	FALSE	FALSE	FALSE	TRUE	FALSE	FALSE
VP2 from Norwalk virus (Norovirus)	Norovirus norwalkense	P54636		Can be used to make virus like particles. [PMID25277406]														TRUE	FALSE	FALSE	FALSE	FALSE	FALSE	FALSE
M2 protein from Rabies virus	Lyssavirus rabies	P08671		When cloned into a avirulent rabies virus strain, the chimeric virus killed mice after intracerebral inoculation. [PMID17010466]														TRUE	FALSE	FALSE	FALSE	FALSE	FALSE	FALSE
Capsid protein from Venezuelan equine encephalitis virus	Alphavirus venezuelan	P09592		The replacement of the N-terminal fragment of the VEEV capsid by its Sindbis virus-specific counterpart in the VEEV TC-83 genome does not affect virus replication in vitro but reduces cytopathogenicity and results in attenuation in vivo. This suggests that the reciprocal swap may increase Sindbis cytopathogenicity in vivo. [PMID17913819]														TRUE	FALSE	FALSE	FALSE	FALSE	FALSE	FALSE
E2 glycoprotein from Venezuelan equine encephalitis virus	Alphavirus venezuelan	P09592		Reverse genetics systems that generate viruses carrying epidemic strain associated mutations cause increased neurotropic infection in horses, suggesting that incorporation of similar mutations (or the VEEV E2) in a related virus may increase the neurovirulence of related agents. [PMID16549790]														TRUE	FALSE	FALSE	FALSE	TRUE	FALSE	FALSE

## Sheet: EukaryoticVFs
Protein_Name	Organism	UniProt_Accession	GO Terms	Expressed_in_Heterologous_Microbe	Additional Information	Adherence_to_Another_Organism	Host_Invasion	Dissemination_In_Host	Niche_Creation_In_Host	Resist_Other_Host_Immune_Effector	Induce_Inflammation	DURC A: enhancing the harmful consequences of the agent or toxin	DURC B: disrupting beneficial immunological response or the effectiveness of an immunization against the agent or toxin	DURC C: conferring to the agent or toxin resistance to clinically or agriculturally useful prophylactic or therapeutic interventions against that agent or toxin or facilitating their ability to evade detection methodologies	DURC D: increasing the stability, transmissibility, or the ability to disseminate the agent or toxin	DURC E: altering the host range or tropism of the agent or toxin	DURC F: enhancing the susceptibility of a human host population to the agent or toxin	DURC G: generating or reconstituting an eradicated or extinct agent or toxin.
Agglutinin-like sequence 3 protein (Als3p)	Candida albicans	Q59L12; O74623	GO:0141025 (adhesion of symbiont to host cell surface via host glycoprotein)[PMID17311474]; GO:0046718 (symbiont entry into host cell)[PMID17311474];	Als3p is a large (> 1100 residue) protein. When Als3p is expressed in Candida glabrata, a fungi with low virulence in mice, it preferentially trafficks to the mouse brain. The fungal strain had enhanced adherence to and invasion of human brain microvascular endothelial cells in vitro. In a mouse model of infection, the Als3p-expressing strain also infected the renal cortex and persisted there [PM…	Vaccination of mice with recombinant Als3p protects against disseminated candidiasis [PMID16779733]. Als3p is, however, dispensible for C. albicans virulence in mice [PMID23630968].	Als3p mediates Candida albicans adherence to host N-cadherin and E-cadherin. Als3p also mediates the invasion of hyphae into epithelial cells by inducing endocytosis [PMID17311474].	Als3p is a fungal invasin that mediates the invasion of hyphae of C. albicans into epithelial cells by inducing endocytosis following adherence to host cadherins [PMID17311474]. This involves interaction with the epidermal growth factor receptor (EGFR) and the related HER2 protein [PMID22891338].	Als3p appears to be a mediator of hematogenously disseminated infection. Als3p is a large (> 1100 residue) protein. When Als3p is expressed in Candida glabrata, a fungi with low virulence in mice, it preferentially trafficks to the mouse brain. The fungal strain had enhanced adherence to and invasion of human brain microvascular endothelial cells in vitro. In a mouse model of infection, the Als3p…				TRUE	FALSE	FALSE	FALSE	TRUE	FALSE	FALSE
Hyphally regulated cell wall protein 1 (Hyr1p)	Candida albicans	Q5AL03	GO:0052553 (symbiont-mediated perturbation of host immune response)[PMID20415594];	Heterologous expression of Hyr1p in Candida glabrata renders that fungus resistant to killing by human neutrophils. Destruction was reduced by 75% when Hyr1p was expressed [PMID20415594].						Expression of the cell surface protein Hyr1p enhances blastophore resistance to killing by both human neutrophils and a human macrophage-like cell line in vitro . Mutants expresseing diminished Hyr1p were hypersensitive to neutrophil killing. This hypersensitivity disappeared when Hyr1p was expressed. Overexpression of Hyr1p resulted in increased fungal burden in the liver and spleen in a mouse m…		TRUE	FALSE	FALSE	FALSE	TRUE	FALSE	FALSE
Mpr1	Cryptococcus neoformans	J9VXZ9	GO:0044650 (adhesion of symbiont to host cell)[PMID24895304]; GO:0046718 (symbiont entry into host cell)[PMID28713781];	Heterologous expression of Mpr1 in Saccharomyces cerevisiae allows the yeast cells to migrate across human brain microvascular endotheilal cells (hBMECs) in an in vitro static model of the blood-brain barrier [PMID28713781].		Mpr1 is a secreted metalloprotease of the M36 class of fungalysins from Cryptococcus neoformans that is required for attachment to endothelial cells of the blood-brain barrier and for invasion of the central nervous system [PMID24895304].	Mpr1 is a secreted metalloprotease of the M36 class of fungalysins from Cryptococcus neoformans that is required for attachment to endothelial cells of the blood-brain barrier and for invasion of the central nervous system [PMID24895304]. While association of Mpr1 expressed by fungal cells is independent of host annexin A2, inhibition of annexin A2 prevents the transcytosis of Saccharomyces cerev…					TRUE	FALSE	FALSE	FALSE	TRUE	FALSE	FALSE
GRA7	Toxoplasma gondii	O00933	GO:0141080 (symbiont-mediated activation of host interferon signaling pathway)[PMID29076073]; GO:0141213 (symbiont-mediated generation of symbiont-containing vacuole)[PMID16630815];	Ectopic expression of GRA7 in human epithelial cell lines (HEK293T cells, HeLA cells) and a macrophage cell line (RAW264.7 cells) lines markedly reduces the replication of vesicular stomatitis virus, influenza A virus, coxsackievirus, herpes simplex virus, and adenovirus. This antiviral activity of GRA7 was attributed to the induction of type I interferon (IFN) signaling, resulting in the secreti…					Upon establishment of the parasitophorous vacuole (PV) in host cells, the protozoan parasite Toxoplasma gondii recruits host microtubules around the PV resulting in the attraction of host endolysosomes to the PV. GRA7 mediates the sequestration of host lysosomes in the PV. GRA7, which is abundant on the membrane of the PV, forms homo-oligomers in the presence of host lipid. GRA7 may induce lipid …		GRA7 induces innate immune responses in macrophages by interacting with TRAF6 via the MyD88-dependent pathway. GRA7 forms a complex with MyD88 which promotes the activation of TRAF6 and the generation of reactive oxygen species which enhances the release of inflammatory mediators [PMID26553469].	TRUE	FALSE	TRUE	FALSE	FALSE	FALSE	FALSE
Penetrin	Trypanosoma cruzi		GO:0141018 (adhesion of symbiont to host via host extracellular matrix)[PMID1655283]; GO:0046718 (symbiont entry into host cell)[PMID1655283];	When expressed heterologously in Escherichia coli, penetrin localizes to the surface of the bacterium and promotes bacterial adhesion to collagen, heparin, and heparan sulfate. It induces the mutant bacteria to invade nonphagocytic Vero cells in a process that is inhibited by collagen and proteoglycan [PMID1655283].		Penetrin is a 60 kDa parasite protein that allows selective attachment of trypomastigotes to three host ECM components: collagen, heparin, and heparan sulfate. When expressed heterologously in Escherichia coli, penetrin promotes bacterial adhesion to collagen, heparin, and heparan sulfate [PMID1655283].	When expressed in Escherichia coli, penetrin localizes to the surface of the bacterium and promotes bacterial adhesion to collagen, heparin, and heparan sulfate. It induces the mutant bacteria to invade nonphagocytic Vero cells in a process that is inhibited by collagen and proteoglycan [PMID1655283].					TRUE	FALSE	FALSE	FALSE	FALSE	FALSE	FALSE
Antiphagocytic protein 1 from Cryptococcus neoformans	Cryptococcus neoformans	Q9HG21		Secreted App1 decreases phagocytosis when expressed in Candida albicans. [PMID14523045]								TRUE	TRUE	FALSE	FALSE	TRUE	FALSE	FALSE
